# Supplementary material for: A new species of the freshwater crab genus Potamonemus Cumberlidge & Clark, 1992 (Crustacea, Potamonautidae) endemic to the forested highlands of southwestern Cameroon, Central Africa
Source: Zookeys. 2021 Feb 15;1017:111–25. doi: 10.3897/zookeys.1017.60990 (PMC7900062; doi:10.3897/zookeys.1017.60990)
Supplement: XML Treatment for Potamonemus man [file zookeys.1017.60990-treatment1.xml]

<!DOCTYPE tp:taxon-treatment
  PUBLIC "-//TaxonX//DTD Taxonomic Treatment Publishing DTD v0 20100105//EN" "tax-treatment-NSO.dtd">
<tp:taxon-treatment xmlns:tp="http://www.plazi.org/taxpub"><tp:treatment-meta><kwd-group><label>Taxon classification</label><kwd><named-content xmlns:xlink="http://www.w3.org/1999/xlink" content-type="kingdom">Animalia</named-content></kwd><kwd><named-content xmlns:xlink="http://www.w3.org/1999/xlink" content-type="order">Decapoda</named-content></kwd><kwd><named-content xmlns:xlink="http://www.w3.org/1999/xlink" content-type="family">Potamonautidae</named-content></kwd></kwd-group><mixed-citation publication-type="journal"><person-group><name><surname>Ndongo</surname><given-names>Pierre A. Mvogo</given-names></name><name><surname>von Rintelen</surname><given-names>Thomas</given-names></name><name><surname>Cumberlidge</surname><given-names>Neil</given-names></name></person-group><article-title>A new species of the freshwater crab genus <italic><tp:taxon-name><tp:taxon-name-part taxon-name-part-type="genus" reg="Potamonemus">Potamonemus</tp:taxon-name-part></tp:taxon-name></italic> Cumberlidge &amp; Clark, 1992 (<tp:taxon-name><tp:taxon-name-part taxon-name-part-type="subphylum">Crustacea</tp:taxon-name-part></tp:taxon-name>, <tp:taxon-name><tp:taxon-name-part taxon-name-part-type="family">Potamonautidae</tp:taxon-name-part></tp:taxon-name>) endemic to the forested highlands of southwestern Cameroon, Central Africa</article-title><source>Zookeys</source><day>15</day><month>2</month><year>2021</year><volume>1017</volume><fpage>111</fpage><lpage>125</lpage><pub-id pub-id-type="doi">10.3897/zookeys.1017.60990</pub-id></mixed-citation></tp:treatment-meta><tp:nomenclature><tp:taxon-name><object-id xmlns:xlink="http://www.w3.org/1999/xlink" content-type="arpha" xlink:type="simple">DD1BB93D-70B7-5758-AA2B-FF9FE096C762</object-id>
                <tp:taxon-name-part taxon-name-part-type="genus" reg="Potamonemus">Potamonemus</tp:taxon-name-part>
                <tp:taxon-name-part taxon-name-part-type="species" reg="man">man</tp:taxon-name-part>
                <object-id xmlns:xlink="http://www.w3.org/1999/xlink" content-type="zoobank" xlink:type="simple">http://zoobank.org/58FD0C15-4CB9-4561-8453-B98255BBEE25</object-id>
              </tp:taxon-name><tp:taxon-status xmlns:xlink="http://www.w3.org/1999/xlink" xlink:type="simple">sp. nov.</tp:taxon-status><xref ref-type="fig" rid="F1">Figures 1d</xref><xref ref-type="fig" rid="F2">, 2d</xref><xref ref-type="fig" rid="F3">, 3d</xref><xref ref-type="fig" rid="F4">, 4d</xref><xref ref-type="fig" rid="F5">, 5g, h, l</xref><xref ref-type="fig" rid="F6">, 6j–l</xref><xref ref-type="fig" rid="F7">, 7d, h Common name: Man Lake freshwater crab</xref></tp:nomenclature><tp:treatment-sec sec-type="Holotype" id="SECID0EVEAE"><title>Holotype.</title><p>Adult ♂ (<abbrev xmlns:xlink="http://www.w3.org/1999/xlink" xlink:title="carapace width measured at widest point" id="ABBRID0E2EAE" xlink:type="simple">CW</abbrev> 24.51 mm, <abbrev xmlns:xlink="http://www.w3.org/1999/xlink" xlink:title="carapace length measured along medial line from anterior to posterior margin" id="ABBRID0E6EAE" xlink:type="simple">CL</abbrev> 17.09 mm, <abbrev xmlns:xlink="http://www.w3.org/1999/xlink" xlink:title="carapace height measured at maximum height of cephalothorax" id="ABBRID0EDFAE" xlink:type="simple">CH</abbrev> 9.62 mm, <abbrev xmlns:xlink="http://www.w3.org/1999/xlink" xlink:title="front width measured along anterior frontal margin between inner angles of orbits" id="ABBRID0EHFAE" xlink:type="simple">FW</abbrev> 7.62 mm), Cameroon, Southwest Region, Mount Manengouba Ecological Reserve, Man Lake, Mount Manengouba (<named-content xmlns:xlink="http://www.w3.org/1999/xlink" content-type="dwc:verbatimCoordinates" xlink:type="simple"><named-content content-type="geo-json" specific-use="{&#34;type&#34;:&#34;Point&#34;,&#34;coordinates&#34;:[9.821420,5.024140]}" id="NCID0EOFAE" xlink:type="simple">5.02414, 9.82142</named-content></named-content>), 1,958 m <abbrev xmlns:xlink="http://www.w3.org/1999/xlink" xlink:title="above sea level" id="ABBRID0ETFAE" xlink:type="simple">a.s.l</abbrev>., 14 March 2017, coll. P.A. Mvogo Ndongo (<named-content xmlns:xlink="http://www.w3.org/1999/xlink" content-type="dwc:institutional_code" xlink:type="simple">ZMB</named-content> Crust. 30320).</p></tp:treatment-sec><tp:treatment-sec sec-type="Paratypes" id="SECID0E3FAE"><title>Paratypes.</title><p>1 adult ♂ (<abbrev xmlns:xlink="http://www.w3.org/1999/xlink" xlink:title="carapace width measured at widest point" id="ABBRID0ECGAE" xlink:type="simple">CW</abbrev> 21.37 mm, <abbrev xmlns:xlink="http://www.w3.org/1999/xlink" xlink:title="carapace length measured along medial line from anterior to posterior margin" id="ABBRID0EGGAE" xlink:type="simple">CL</abbrev> 15.61 mm, <abbrev xmlns:xlink="http://www.w3.org/1999/xlink" xlink:title="carapace height measured at maximum height of cephalothorax" id="ABBRID0EKGAE" xlink:type="simple">CH</abbrev> 8.45 mm, <abbrev xmlns:xlink="http://www.w3.org/1999/xlink" xlink:title="front width measured along anterior frontal margin between inner angles of orbits" id="ABBRID0EOGAE" xlink:type="simple">FW</abbrev> 6.69 mm), 1 adult ♀ (<abbrev xmlns:xlink="http://www.w3.org/1999/xlink" xlink:title="carapace width measured at widest point" id="ABBRID0ESGAE" xlink:type="simple">CW</abbrev> 23.55 mm, <abbrev xmlns:xlink="http://www.w3.org/1999/xlink" xlink:title="carapace length measured along medial line from anterior to posterior margin" id="ABBRID0EWGAE" xlink:type="simple">CL</abbrev> 16.87 mm, <abbrev xmlns:xlink="http://www.w3.org/1999/xlink" xlink:title="carapace height measured at maximum height of cephalothorax" id="ABBRID0E1GAE" xlink:type="simple">CH</abbrev> 10.09 mm, <abbrev xmlns:xlink="http://www.w3.org/1999/xlink" xlink:title="front width measured along anterior frontal margin between inner angles of orbits" id="ABBRID0E5GAE" xlink:type="simple">FW</abbrev> 7.60 mm), Cameroon, Southwest Region, Mount Manengouba Ecological Reserve, Man Lake, Mount Manengouba (<named-content xmlns:xlink="http://www.w3.org/1999/xlink" content-type="dwc:verbatimCoordinates" xlink:type="simple"><named-content content-type="geo-json" specific-use="{&#34;type&#34;:&#34;Point&#34;,&#34;coordinates&#34;:[9.829060,5.036040]}" id="NCID0EFHAE" xlink:type="simple">5.03604, 9.82906</named-content></named-content>), 1,958 m <abbrev xmlns:xlink="http://www.w3.org/1999/xlink" xlink:title="above sea level" id="ABBRID0EKHAE" xlink:type="simple">a.s.l</abbrev>., 14 March 2017, coll. P.A. Mvogo Ndongo (<named-content xmlns:xlink="http://www.w3.org/1999/xlink" content-type="dwc:institutional_code" xlink:type="simple">ZMB</named-content> Crust. 30324). 2 adult ♂ (<abbrev xmlns:xlink="http://www.w3.org/1999/xlink" xlink:title="carapace width measured at widest point" id="ABBRID0ETHAE" xlink:type="simple">CW</abbrev> 20.12 mm, <abbrev xmlns:xlink="http://www.w3.org/1999/xlink" xlink:title="carapace length measured along medial line from anterior to posterior margin" id="ABBRID0EXHAE" xlink:type="simple">CL</abbrev> 14.64 mm, <abbrev xmlns:xlink="http://www.w3.org/1999/xlink" xlink:title="carapace height measured at maximum height of cephalothorax" id="ABBRID0E2HAE" xlink:type="simple">CH</abbrev> 7.92 mm, <abbrev xmlns:xlink="http://www.w3.org/1999/xlink" xlink:title="front width measured along anterior frontal margin between inner angles of orbits" id="ABBRID0E6HAE" xlink:type="simple">FW</abbrev> 6.76 mm; <abbrev xmlns:xlink="http://www.w3.org/1999/xlink" xlink:title="carapace width measured at widest point" id="ABBRID0EDIAE" xlink:type="simple">CW</abbrev> 20.40 mm, <abbrev xmlns:xlink="http://www.w3.org/1999/xlink" xlink:title="carapace length measured along medial line from anterior to posterior margin" id="ABBRID0EHIAE" xlink:type="simple">CL</abbrev> 14.73 mm, <abbrev xmlns:xlink="http://www.w3.org/1999/xlink" xlink:title="carapace height measured at maximum height of cephalothorax" id="ABBRID0ELIAE" xlink:type="simple">CH</abbrev> 8.16 mm, <abbrev xmlns:xlink="http://www.w3.org/1999/xlink" xlink:title="front width measured along anterior frontal margin between inner angles of orbits" id="ABBRID0EPIAE" xlink:type="simple">FW</abbrev> 6.63 mm); 3 subadult ♂ (<abbrev xmlns:xlink="http://www.w3.org/1999/xlink" xlink:title="carapace width measured at widest point" id="ABBRID0ETIAE" xlink:type="simple">CW</abbrev> 18.46 mm, <abbrev xmlns:xlink="http://www.w3.org/1999/xlink" xlink:title="carapace length measured along medial line from anterior to posterior margin" id="ABBRID0EXIAE" xlink:type="simple">CL</abbrev> 13.89 mm, <abbrev xmlns:xlink="http://www.w3.org/1999/xlink" xlink:title="carapace height measured at maximum height of cephalothorax" id="ABBRID0E2IAE" xlink:type="simple">CH</abbrev> 7.40 mm, <abbrev xmlns:xlink="http://www.w3.org/1999/xlink" xlink:title="front width measured along anterior frontal margin between inner angles of orbits" id="ABBRID0E6IAE" xlink:type="simple">FW</abbrev> 6.16 mm; <abbrev xmlns:xlink="http://www.w3.org/1999/xlink" xlink:title="carapace width measured at widest point" id="ABBRID0EDJAE" xlink:type="simple">CW</abbrev> 19.38 mm, <abbrev xmlns:xlink="http://www.w3.org/1999/xlink" xlink:title="carapace length measured along medial line from anterior to posterior margin" id="ABBRID0EHJAE" xlink:type="simple">CL</abbrev> 13.78 mm, <abbrev xmlns:xlink="http://www.w3.org/1999/xlink" xlink:title="carapace height measured at maximum height of cephalothorax" id="ABBRID0ELJAE" xlink:type="simple">CH</abbrev> 7.78 mm, <abbrev xmlns:xlink="http://www.w3.org/1999/xlink" xlink:title="front width measured along anterior frontal margin between inner angles of orbits" id="ABBRID0EPJAE" xlink:type="simple">FW</abbrev> 6.63 mm; <abbrev xmlns:xlink="http://www.w3.org/1999/xlink" xlink:title="carapace width measured at widest point" id="ABBRID0ETJAE" xlink:type="simple">CW</abbrev> 14.05 mm, <abbrev xmlns:xlink="http://www.w3.org/1999/xlink" xlink:title="carapace length measured along medial line from anterior to posterior margin" id="ABBRID0EXJAE" xlink:type="simple">CL</abbrev> 10.67 mm, <abbrev xmlns:xlink="http://www.w3.org/1999/xlink" xlink:title="carapace height measured at maximum height of cephalothorax" id="ABBRID0E2JAE" xlink:type="simple">CH</abbrev> 5.84 mm, <abbrev xmlns:xlink="http://www.w3.org/1999/xlink" xlink:title="front width measured along anterior frontal margin between inner angles of orbits" id="ABBRID0E6JAE" xlink:type="simple">FW</abbrev> 5.30 mm), Cameroon, Southwest Region, Mount Manengouba Ecological Reserve, Man Lake, Mount Manengouba (<named-content xmlns:xlink="http://www.w3.org/1999/xlink" content-type="dwc:verbatimCoordinates" xlink:type="simple"><named-content content-type="geo-json" specific-use="{&#34;type&#34;:&#34;Point&#34;,&#34;coordinates&#34;:[9.829060,5.036040]}" id="NCID0EGKAE" xlink:type="simple">5.03604, 9.82906</named-content></named-content>), 1,958 m <abbrev xmlns:xlink="http://www.w3.org/1999/xlink" xlink:title="above sea level" id="ABBRID0ELKAE" xlink:type="simple">a.s.l</abbrev>., 14 March 2017, coll. P.A. Mvogo Ndongo (<abbrev xmlns:xlink="http://www.w3.org/1999/xlink" content-type="institution" xlink:title="Institute of Fisheries and Aquatic Sciences, University of Douala at Yabassi" id="ABBRID0EPKAE" xlink:type="simple">IFAS</abbrev>-017); 4 adult ♀ (<abbrev xmlns:xlink="http://www.w3.org/1999/xlink" xlink:title="carapace width measured at widest point" id="ABBRID0EUKAE" xlink:type="simple">CW</abbrev> 19.39 mm, <abbrev xmlns:xlink="http://www.w3.org/1999/xlink" xlink:title="carapace length measured along medial line from anterior to posterior margin" id="ABBRID0EYKAE" xlink:type="simple">CL</abbrev> 14.07 mm, <abbrev xmlns:xlink="http://www.w3.org/1999/xlink" xlink:title="carapace height measured at maximum height of cephalothorax" id="ABBRID0E3KAE" xlink:type="simple">CH</abbrev> 7.74 mm, <abbrev xmlns:xlink="http://www.w3.org/1999/xlink" xlink:title="front width measured along anterior frontal margin between inner angles of orbits" id="ABBRID0EALAE" xlink:type="simple">FW</abbrev> 6.48 mm; <abbrev xmlns:xlink="http://www.w3.org/1999/xlink" xlink:title="carapace width measured at widest point" id="ABBRID0EELAE" xlink:type="simple">CW</abbrev> 17.37 mm, <abbrev xmlns:xlink="http://www.w3.org/1999/xlink" xlink:title="carapace length measured along medial line from anterior to posterior margin" id="ABBRID0EILAE" xlink:type="simple">CL</abbrev> 12.46 mm, <abbrev xmlns:xlink="http://www.w3.org/1999/xlink" xlink:title="carapace height measured at maximum height of cephalothorax" id="ABBRID0EMLAE" xlink:type="simple">CH</abbrev> 6.94 mm, <abbrev xmlns:xlink="http://www.w3.org/1999/xlink" xlink:title="front width measured along anterior frontal margin between inner angles of orbits" id="ABBRID0EQLAE" xlink:type="simple">FW</abbrev> 6.33 mm; <abbrev xmlns:xlink="http://www.w3.org/1999/xlink" xlink:title="carapace width measured at widest point" id="ABBRID0EULAE" xlink:type="simple">CW</abbrev> 16.88 mm, <abbrev xmlns:xlink="http://www.w3.org/1999/xlink" xlink:title="carapace length measured along medial line from anterior to posterior margin" id="ABBRID0EYLAE" xlink:type="simple">CL</abbrev> 12.06 mm, <abbrev xmlns:xlink="http://www.w3.org/1999/xlink" xlink:title="carapace height measured at maximum height of cephalothorax" id="ABBRID0E3LAE" xlink:type="simple">CH</abbrev> 6.36 mm, <abbrev xmlns:xlink="http://www.w3.org/1999/xlink" xlink:title="front width measured along anterior frontal margin between inner angles of orbits" id="ABBRID0EAMAE" xlink:type="simple">FW</abbrev> 5.20 mm), Cameroon, Mount Manengouba Ecological Reserve, Man Lake, Mount Manengouba (<named-content xmlns:xlink="http://www.w3.org/1999/xlink" content-type="dwc:verbatimCoordinates" xlink:type="simple"><named-content content-type="geo-json" specific-use="{&#34;type&#34;:&#34;Point&#34;,&#34;coordinates&#34;:[9.829060,5.036040]}" id="NCID0EHMAE" xlink:type="simple">5.03604, 9.82906</named-content></named-content>), 1,958 m <abbrev xmlns:xlink="http://www.w3.org/1999/xlink" xlink:title="above sea level" id="ABBRID0EMMAE" xlink:type="simple">a.s.l</abbrev>., 14 March 2017, coll. P.A. Mvogo Ndongo (<abbrev xmlns:xlink="http://www.w3.org/1999/xlink" content-type="institution" xlink:title="Institute of Fisheries and Aquatic Sciences, University of Douala at Yabassi" id="ABBRID0EQMAE" xlink:type="simple">IFAS</abbrev>-018).</p></tp:treatment-sec><tp:treatment-sec sec-type="material" id="SECID0EVMAE"><title>Other material.</title><p>Bakossi National Park (Figs <xref ref-type="fig" rid="F1">1c</xref>, <xref ref-type="fig" rid="F2">2c</xref>, <xref ref-type="fig" rid="F3">3c</xref>, <xref ref-type="fig" rid="F4">4c</xref>, <xref ref-type="fig" rid="F5">5e, f, j</xref>, <xref ref-type="fig" rid="F6">6g–i</xref>, <xref ref-type="fig" rid="F7">7c, g</xref>). 1 adult ♂ (<abbrev xmlns:xlink="http://www.w3.org/1999/xlink" xlink:title="carapace width measured at widest point" id="ABBRID0EXNAE" xlink:type="simple">CW</abbrev> 30.41 mm, <abbrev xmlns:xlink="http://www.w3.org/1999/xlink" xlink:title="carapace length measured along medial line from anterior to posterior margin" id="ABBRID0E2NAE" xlink:type="simple">CL</abbrev> 20.57 mm, <abbrev xmlns:xlink="http://www.w3.org/1999/xlink" xlink:title="carapace height measured at maximum height of cephalothorax" id="ABBRID0E6NAE" xlink:type="simple">CH</abbrev> 12.50 mm, <abbrev xmlns:xlink="http://www.w3.org/1999/xlink" xlink:title="front width measured along anterior frontal margin between inner angles of orbits" id="ABBRID0EDOAE" xlink:type="simple">FW</abbrev> 9.32 mm), 1 adult ♀ (<abbrev xmlns:xlink="http://www.w3.org/1999/xlink" xlink:title="carapace width measured at widest point" id="ABBRID0EHOAE" xlink:type="simple">CW</abbrev> 27.48 mm, <abbrev xmlns:xlink="http://www.w3.org/1999/xlink" xlink:title="carapace length measured along medial line from anterior to posterior margin" id="ABBRID0ELOAE" xlink:type="simple">CL</abbrev> 20.06 mm, <abbrev xmlns:xlink="http://www.w3.org/1999/xlink" xlink:title="carapace height measured at maximum height of cephalothorax" id="ABBRID0EPOAE" xlink:type="simple">CH</abbrev> 11.31 mm, <abbrev xmlns:xlink="http://www.w3.org/1999/xlink" xlink:title="front width measured along anterior frontal margin between inner angles of orbits" id="ABBRID0ETOAE" xlink:type="simple">FW</abbrev> 8.19 mm), Cameroon, Southwest Region, Bakossi National Park (<named-content xmlns:xlink="http://www.w3.org/1999/xlink" content-type="dwc:verbatimCoordinates" xlink:type="simple"><named-content content-type="geo-json" specific-use="{&#34;type&#34;:&#34;Point&#34;,&#34;coordinates&#34;:[9.687528,5.031083]}" id="NCID0E1OAE" xlink:type="simple">5.031083, 9.687528</named-content></named-content>), 1,253 m <abbrev xmlns:xlink="http://www.w3.org/1999/xlink" xlink:title="above sea level" id="ABBRID0E6OAE" xlink:type="simple">a.s.l</abbrev>., 15 March 2017, coll. P. A. Mvogo Ndongo (<named-content xmlns:xlink="http://www.w3.org/1999/xlink" content-type="dwc:institutional_code" xlink:type="simple">ZMB</named-content> Crust. 30328). 5 adult ♂ (<abbrev xmlns:xlink="http://www.w3.org/1999/xlink" xlink:title="carapace width measured at widest point" id="ABBRID0EIPAE" xlink:type="simple">CW</abbrev> 27.61 mm, <abbrev xmlns:xlink="http://www.w3.org/1999/xlink" xlink:title="carapace length measured along medial line from anterior to posterior margin" id="ABBRID0EMPAE" xlink:type="simple">CL</abbrev> 19.37mm, <abbrev xmlns:xlink="http://www.w3.org/1999/xlink" xlink:title="carapace height measured at maximum height of cephalothorax" id="ABBRID0EQPAE" xlink:type="simple">CH</abbrev> 11.39 mm, <abbrev xmlns:xlink="http://www.w3.org/1999/xlink" xlink:title="front width measured along anterior frontal margin between inner angles of orbits" id="ABBRID0EUPAE" xlink:type="simple">FW</abbrev> 8.65 mm; <abbrev xmlns:xlink="http://www.w3.org/1999/xlink" xlink:title="carapace width measured at widest point" id="ABBRID0EYPAE" xlink:type="simple">CW</abbrev> 26.54 mm, <abbrev xmlns:xlink="http://www.w3.org/1999/xlink" xlink:title="carapace length measured along medial line from anterior to posterior margin" id="ABBRID0E3PAE" xlink:type="simple">CL</abbrev> 19.09 mm, <abbrev xmlns:xlink="http://www.w3.org/1999/xlink" xlink:title="carapace height measured at maximum height of cephalothorax" id="ABBRID0EAQAE" xlink:type="simple">CH</abbrev> 10.80 mm, <abbrev xmlns:xlink="http://www.w3.org/1999/xlink" xlink:title="front width measured along anterior frontal margin between inner angles of orbits" id="ABBRID0EEQAE" xlink:type="simple">FW</abbrev> 9.13 mm; <abbrev xmlns:xlink="http://www.w3.org/1999/xlink" xlink:title="carapace width measured at widest point" id="ABBRID0EIQAE" xlink:type="simple">CW</abbrev> 25.55 mm, <abbrev xmlns:xlink="http://www.w3.org/1999/xlink" xlink:title="carapace length measured along medial line from anterior to posterior margin" id="ABBRID0EMQAE" xlink:type="simple">CL</abbrev> 18.68 mm, <abbrev xmlns:xlink="http://www.w3.org/1999/xlink" xlink:title="carapace height measured at maximum height of cephalothorax" id="ABBRID0EQQAE" xlink:type="simple">CH</abbrev> 10.58 mm, <abbrev xmlns:xlink="http://www.w3.org/1999/xlink" xlink:title="front width measured along anterior frontal margin between inner angles of orbits" id="ABBRID0EUQAE" xlink:type="simple">FW</abbrev> 8.41 mm; <abbrev xmlns:xlink="http://www.w3.org/1999/xlink" xlink:title="carapace width measured at widest point" id="ABBRID0EYQAE" xlink:type="simple">CW</abbrev> 25.3 mm, <abbrev xmlns:xlink="http://www.w3.org/1999/xlink" xlink:title="carapace length measured along medial line from anterior to posterior margin" id="ABBRID0E3QAE" xlink:type="simple">CL</abbrev> 18.05 mm, <abbrev xmlns:xlink="http://www.w3.org/1999/xlink" xlink:title="carapace height measured at maximum height of cephalothorax" id="ABBRID0EARAE" xlink:type="simple">CH</abbrev> 10.70, <abbrev xmlns:xlink="http://www.w3.org/1999/xlink" xlink:title="front width measured along anterior frontal margin between inner angles of orbits" id="ABBRID0EERAE" xlink:type="simple">FW</abbrev> 8.41 mm) (<abbrev xmlns:xlink="http://www.w3.org/1999/xlink" content-type="institution" xlink:title="Institute of Fisheries and Aquatic Sciences, University of Douala at Yabassi" id="ABBRID0EIRAE" xlink:type="simple">IFAS</abbrev>-014); 2 subadult ♂ (<abbrev xmlns:xlink="http://www.w3.org/1999/xlink" xlink:title="carapace width measured at widest point" id="ABBRID0ENRAE" xlink:type="simple">CW</abbrev> 22.17 mm, <abbrev xmlns:xlink="http://www.w3.org/1999/xlink" xlink:title="carapace length measured along medial line from anterior to posterior margin" id="ABBRID0ERRAE" xlink:type="simple">CL</abbrev> 15.76 mm, <abbrev xmlns:xlink="http://www.w3.org/1999/xlink" xlink:title="carapace height measured at maximum height of cephalothorax" id="ABBRID0EVRAE" xlink:type="simple">CH</abbrev> 9.04 mm, <abbrev xmlns:xlink="http://www.w3.org/1999/xlink" xlink:title="front width measured along anterior frontal margin between inner angles of orbits" id="ABBRID0EZRAE" xlink:type="simple">FW</abbrev> 7.35 mm; <abbrev xmlns:xlink="http://www.w3.org/1999/xlink" xlink:title="carapace width measured at widest point" id="ABBRID0E4RAE" xlink:type="simple">CW</abbrev> 22.02 mm, <abbrev xmlns:xlink="http://www.w3.org/1999/xlink" xlink:title="carapace length measured along medial line from anterior to posterior margin" id="ABBRID0EBSAE" xlink:type="simple">CL</abbrev> 15.67 mm, <abbrev xmlns:xlink="http://www.w3.org/1999/xlink" xlink:title="carapace height measured at maximum height of cephalothorax" id="ABBRID0EFSAE" xlink:type="simple">CH</abbrev> 9.06 mm, <abbrev xmlns:xlink="http://www.w3.org/1999/xlink" xlink:title="front width measured along anterior frontal margin between inner angles of orbits" id="ABBRID0EJSAE" xlink:type="simple">FW</abbrev> 7.49 mm; <abbrev xmlns:xlink="http://www.w3.org/1999/xlink" xlink:title="carapace width measured at widest point" id="ABBRID0ENSAE" xlink:type="simple">CW</abbrev> 22.04 mm, <abbrev xmlns:xlink="http://www.w3.org/1999/xlink" xlink:title="carapace length measured along medial line from anterior to posterior margin" id="ABBRID0ERSAE" xlink:type="simple">CL</abbrev> 16.00 mm, <abbrev xmlns:xlink="http://www.w3.org/1999/xlink" xlink:title="carapace height measured at maximum height of cephalothorax" id="ABBRID0EVSAE" xlink:type="simple">CH</abbrev> 9.22 mm, <abbrev xmlns:xlink="http://www.w3.org/1999/xlink" xlink:title="front width measured along anterior frontal margin between inner angles of orbits" id="ABBRID0EZSAE" xlink:type="simple">FW</abbrev> 7.65 mm; <abbrev xmlns:xlink="http://www.w3.org/1999/xlink" xlink:title="carapace width measured at widest point" id="ABBRID0E4SAE" xlink:type="simple">CW</abbrev> 21.35 mm, <abbrev xmlns:xlink="http://www.w3.org/1999/xlink" xlink:title="carapace length measured along medial line from anterior to posterior margin" id="ABBRID0EBTAE" xlink:type="simple">CL</abbrev> 15.19 mm, <abbrev xmlns:xlink="http://www.w3.org/1999/xlink" xlink:title="carapace height measured at maximum height of cephalothorax" id="ABBRID0EFTAE" xlink:type="simple">CH</abbrev> 8.76 mm, <abbrev xmlns:xlink="http://www.w3.org/1999/xlink" xlink:title="front width measured along anterior frontal margin between inner angles of orbits" id="ABBRID0EJTAE" xlink:type="simple">FW</abbrev> 6.81 mm), Cameroon, Southwest Region, Bakossi National Park (<named-content xmlns:xlink="http://www.w3.org/1999/xlink" content-type="dwc:verbatimCoordinates" xlink:type="simple"><named-content content-type="geo-json" specific-use="{&#34;type&#34;:&#34;Point&#34;,&#34;coordinates&#34;:[9.687528,5.031083]}" id="NCID0EQTAE" xlink:type="simple">5.031083, 9.687528</named-content></named-content>), 1,248 m <abbrev xmlns:xlink="http://www.w3.org/1999/xlink" xlink:title="above sea level" id="ABBRID0EVTAE" xlink:type="simple">a.s.l</abbrev>., 15 March 2017, coll. P.A. Mvogo Ndongo (<abbrev xmlns:xlink="http://www.w3.org/1999/xlink" content-type="institution" xlink:title="Institute of Fisheries and Aquatic Sciences, University of Douala at Yabassi" id="ABBRID0EZTAE" xlink:type="simple">IFAS</abbrev>-015). 2 subadult ♀ (<abbrev xmlns:xlink="http://www.w3.org/1999/xlink" xlink:title="carapace width measured at widest point" id="ABBRID0E5TAE" xlink:type="simple">CW</abbrev> 23.76 mm, <abbrev xmlns:xlink="http://www.w3.org/1999/xlink" xlink:title="carapace length measured along medial line from anterior to posterior margin" id="ABBRID0ECUAE" xlink:type="simple">CL</abbrev> 17.57 mm, <abbrev xmlns:xlink="http://www.w3.org/1999/xlink" xlink:title="carapace height measured at maximum height of cephalothorax" id="ABBRID0EGUAE" xlink:type="simple">CH</abbrev> 9.88 mm, <abbrev xmlns:xlink="http://www.w3.org/1999/xlink" xlink:title="front width measured along anterior frontal margin between inner angles of orbits" id="ABBRID0EKUAE" xlink:type="simple">FW</abbrev> 7.68 mm; <abbrev xmlns:xlink="http://www.w3.org/1999/xlink" xlink:title="carapace width measured at widest point" id="ABBRID0EOUAE" xlink:type="simple">CW</abbrev> 23.31 mm, <abbrev xmlns:xlink="http://www.w3.org/1999/xlink" xlink:title="carapace length measured along medial line from anterior to posterior margin" id="ABBRID0ESUAE" xlink:type="simple">CL</abbrev> 16.63 mm, <abbrev xmlns:xlink="http://www.w3.org/1999/xlink" xlink:title="carapace height measured at maximum height of cephalothorax" id="ABBRID0EWUAE" xlink:type="simple">CH</abbrev> 9.08 mm, <abbrev xmlns:xlink="http://www.w3.org/1999/xlink" xlink:title="front width measured along anterior frontal margin between inner angles of orbits" id="ABBRID0E1UAE" xlink:type="simple">FW</abbrev> 7.59 mm), Cameroon, Southwest Region, Bakossi National Park (<named-content xmlns:xlink="http://www.w3.org/1999/xlink" content-type="dwc:verbatimCoordinates" xlink:type="simple"><named-content content-type="geo-json" specific-use="{&#34;type&#34;:&#34;Point&#34;,&#34;coordinates&#34;:[9.687528,5.031083]}" id="NCID0EBVAE" xlink:type="simple">05.031083, 9.687528</named-content></named-content>), 1,248 m <abbrev xmlns:xlink="http://www.w3.org/1999/xlink" xlink:title="above sea level" id="ABBRID0EGVAE" xlink:type="simple">a.s.l</abbrev>., 15 March 2017, coll. P.A. Mvogo Ndongo (<abbrev xmlns:xlink="http://www.w3.org/1999/xlink" content-type="institution" xlink:title="Institute of Fisheries and Aquatic Sciences, University of Douala at Yabassi" id="ABBRID0EKVAE" xlink:type="simple">IFAS</abbrev>-016).</p><table-wrap id="T1" position="float" orientation="portrait"><label>Table 1.</label><caption><p>Species and specimens of <italic><tp:taxon-name><tp:taxon-name-part taxon-name-part-type="genus" reg="Louisea">Louisea</tp:taxon-name-part></tp:taxon-name></italic>, <italic><tp:taxon-name><tp:taxon-name-part taxon-name-part-type="genus" reg="Buea">Buea</tp:taxon-name-part></tp:taxon-name></italic>, <italic><tp:taxon-name><tp:taxon-name-part taxon-name-part-type="genus" reg="Potamonemus">Potamonemus</tp:taxon-name-part></tp:taxon-name></italic>, <italic><tp:taxon-name><tp:taxon-name-part taxon-name-part-type="genus" reg="Sudanonautes">Sudanonautes</tp:taxon-name-part></tp:taxon-name></italic>, and <italic><tp:taxon-name><tp:taxon-name-part taxon-name-part-type="genus" reg="Potamonautes">Potamonautes</tp:taxon-name-part></tp:taxon-name></italic> and the outgroup taxa included in the molecular analysis. All measurements in mm.</p></caption><table id="TID0EM4AE" rules="all"><tbody><tr><th rowspan="2" colspan="1">Species</th><th rowspan="2" colspan="1">Locality</th><th rowspan="2" colspan="1">Museum number</th><th rowspan="2" colspan="1">Reference study</th><th rowspan="1" colspan="3">GenBank accession number</th></tr><tr><th rowspan="1" colspan="1">CO1</th><th rowspan="1" colspan="1">12S rRNA</th><th rowspan="1" colspan="1">16S rRNA</th></tr><tr><td rowspan="1" colspan="1"><italic><tp:taxon-name><tp:taxon-name-part taxon-name-part-type="genus" reg="Louisea">Louisea</tp:taxon-name-part> <tp:taxon-name-part taxon-name-part-type="species" reg="nkongsamba">nkongsamba</tp:taxon-name-part></tp:taxon-name></italic> (<abbrev xmlns:xlink="http://www.w3.org/1999/xlink" xlink:title="carapace width measured at widest point" id="ABBRID0EJYAE" xlink:type="simple">CW</abbrev> 20.0)</td><td rowspan="1" colspan="1">Mt. Nlonako</td><td rowspan="1" colspan="1"><named-content xmlns:xlink="http://www.w3.org/1999/xlink" content-type="dwc:institutional_code" xlink:type="simple">ZMB</named-content> Crust. 31618</td><td rowspan="1" colspan="1">
                        <xref ref-type="bibr" rid="B17">Mvogo Ndongo et al. 2019</xref>
                      </td><td rowspan="1" colspan="1">
                        <ext-link xmlns:xlink="http://www.w3.org/1999/xlink" ext-link-type="gen" xlink:href="MN188072" xlink:type="simple">MN188072</ext-link>
                      </td><td rowspan="1" colspan="1">
                        <ext-link xmlns:xlink="http://www.w3.org/1999/xlink" ext-link-type="gen" xlink:href="MN217386" xlink:type="simple">MN217386</ext-link>
                      </td><td rowspan="1" colspan="1">
                        <ext-link xmlns:xlink="http://www.w3.org/1999/xlink" ext-link-type="gen" xlink:href="MN217393" xlink:type="simple">MN217393</ext-link>
                      </td></tr><tr><td rowspan="1" colspan="1"><italic><tp:taxon-name><tp:taxon-name-part taxon-name-part-type="genus" reg="Louisea">Louisea</tp:taxon-name-part> <tp:taxon-name-part taxon-name-part-type="species" reg="balssi">balssi</tp:taxon-name-part></tp:taxon-name></italic> (<abbrev xmlns:xlink="http://www.w3.org/1999/xlink" xlink:title="carapace width measured at widest point" id="ABBRID0EM1AE" xlink:type="simple">CW</abbrev> 14.8)</td><td rowspan="1" colspan="1">Manengouba</td><td rowspan="1" colspan="1"><named-content xmlns:xlink="http://www.w3.org/1999/xlink" content-type="dwc:institutional_code" xlink:type="simple">ZMB</named-content> Crust.29628</td><td rowspan="1" colspan="1">
                        <xref ref-type="bibr" rid="B17">Mvogo Ndongo et al. 2019</xref>
                      </td><td rowspan="1" colspan="1">
                        <ext-link xmlns:xlink="http://www.w3.org/1999/xlink" ext-link-type="gen" xlink:href="MN188070" xlink:type="simple">MN188070</ext-link>
                      </td><td rowspan="1" colspan="1">
                        <ext-link xmlns:xlink="http://www.w3.org/1999/xlink" ext-link-type="gen" xlink:href="MN217384" xlink:type="simple">MN217384</ext-link>
                      </td><td rowspan="1" colspan="1">
                        <ext-link xmlns:xlink="http://www.w3.org/1999/xlink" ext-link-type="gen" xlink:href="MN217391" xlink:type="simple">MN217391</ext-link>
                      </td></tr><tr><td rowspan="1" colspan="1"><italic><tp:taxon-name><tp:taxon-name-part taxon-name-part-type="genus" reg="Louisea">Louisea</tp:taxon-name-part> <tp:taxon-name-part taxon-name-part-type="species" reg="edeaensis">edeaensis</tp:taxon-name-part></tp:taxon-name></italic> (<abbrev xmlns:xlink="http://www.w3.org/1999/xlink" xlink:title="carapace width measured at widest point" id="ABBRID0EP3AE" xlink:type="simple">CW</abbrev> 17.2)</td><td rowspan="1" colspan="1">Lake Ossa</td><td rowspan="1" colspan="1">LZUY 15-3 (T351-30)</td><td rowspan="1" colspan="1">
                        <xref ref-type="bibr" rid="B22">Mvogo Ndongo et al. 2017c</xref>
                      </td><td rowspan="1" colspan="1">
                        <ext-link xmlns:xlink="http://www.w3.org/1999/xlink" ext-link-type="gen" xlink:href="KY964474" xlink:type="simple">KY964474</ext-link>
                      </td><td rowspan="1" colspan="1">
                        <ext-link xmlns:xlink="http://www.w3.org/1999/xlink" ext-link-type="gen" xlink:href="KY964479" xlink:type="simple">KY964479</ext-link>
                      </td><td rowspan="1" colspan="1">
                        <ext-link xmlns:xlink="http://www.w3.org/1999/xlink" ext-link-type="gen" xlink:href="KY964472" xlink:type="simple">KY964472</ext-link>
                      </td></tr><tr><td rowspan="1" colspan="1"><italic><tp:taxon-name><tp:taxon-name-part taxon-name-part-type="genus" reg="Buea">Buea</tp:taxon-name-part> <tp:taxon-name-part taxon-name-part-type="species" reg="mundemba">mundemba</tp:taxon-name-part></tp:taxon-name></italic>. (<abbrev xmlns:xlink="http://www.w3.org/1999/xlink" xlink:title="carapace width measured at widest point" id="ABBRID0EM5AE" xlink:type="simple">CW</abbrev> 26.2)</td><td rowspan="1" colspan="1">Korup N. P.</td><td rowspan="1" colspan="1"><named-content xmlns:xlink="http://www.w3.org/1999/xlink" content-type="dwc:institutional_code" xlink:type="simple">ZMB</named-content> Crust. 30321</td><td rowspan="1" colspan="1">
                        <xref ref-type="bibr" rid="B17">Mvogo Ndongo et al. 2019</xref>
                      </td><td rowspan="1" colspan="1">
                        <ext-link xmlns:xlink="http://www.w3.org/1999/xlink" ext-link-type="gen" xlink:href="MN188069" xlink:type="simple">MN188069</ext-link>
                      </td><td rowspan="1" colspan="1">
                        <ext-link xmlns:xlink="http://www.w3.org/1999/xlink" ext-link-type="gen" xlink:href="MN217388" xlink:type="simple">MN217388</ext-link>
                      </td><td rowspan="1" colspan="1">
                        <ext-link xmlns:xlink="http://www.w3.org/1999/xlink" ext-link-type="gen" xlink:href="MN217396" xlink:type="simple">MN217396</ext-link>
                      </td></tr><tr><td rowspan="1" colspan="1"><italic><tp:taxon-name><tp:taxon-name-part taxon-name-part-type="genus" reg="Buea">Buea</tp:taxon-name-part> <tp:taxon-name-part taxon-name-part-type="species" reg="bangem">bangem</tp:taxon-name-part></tp:taxon-name></italic> (<abbrev xmlns:xlink="http://www.w3.org/1999/xlink" xlink:title="carapace width measured at widest point" id="ABBRID0EQAAG" xlink:type="simple">CW</abbrev> 26.5)</td><td rowspan="1" colspan="1">Bakossi N.P.</td><td rowspan="1" colspan="1"><abbrev xmlns:xlink="http://www.w3.org/1999/xlink" content-type="institution" xlink:title="Institute of Fisheries and Aquatic Sciences, University of Douala at Yabassi" id="ABBRID0E2AAG" xlink:type="simple">IFAS</abbrev>-010</td><td rowspan="1" colspan="1">
                        <xref ref-type="bibr" rid="B18">Mvogo Ndongo et al. 2020</xref>
                      </td><td rowspan="1" colspan="1">
                        <ext-link xmlns:xlink="http://www.w3.org/1999/xlink" ext-link-type="gen" xlink:href="MT019691" xlink:type="simple">MT019691</ext-link>
                      </td><td rowspan="1" colspan="1">
                        <ext-link xmlns:xlink="http://www.w3.org/1999/xlink" ext-link-type="gen" xlink:href="MT021447" xlink:type="simple">MT021447</ext-link>
                      </td><td rowspan="1" colspan="1">–</td></tr><tr><td rowspan="1" colspan="1"><italic><tp:taxon-name><tp:taxon-name-part taxon-name-part-type="genus" reg="Buea">Buea</tp:taxon-name-part> <tp:taxon-name-part taxon-name-part-type="species" reg="asylos">asylos</tp:taxon-name-part></tp:taxon-name></italic> (<abbrev xmlns:xlink="http://www.w3.org/1999/xlink" xlink:title="carapace width measured at widest point" id="ABBRID0ENCAG" xlink:type="simple">CW</abbrev> 25.4)</td><td rowspan="1" colspan="1"><tp:taxon-name><tp:taxon-name-part taxon-name-part-type="genus" reg="Buea">Buea</tp:taxon-name-part></tp:taxon-name> and Kumba</td><td rowspan="1" colspan="1">NHM 1994.588-591</td><td rowspan="1" colspan="1">
                        <xref ref-type="bibr" rid="B15">Daniels et al. 2015</xref>
                      </td><td rowspan="1" colspan="1">
                        <ext-link xmlns:xlink="http://www.w3.org/1999/xlink" ext-link-type="gen" xlink:href="KP640489" xlink:type="simple">KP640489</ext-link>
                      </td><td rowspan="1" colspan="1">
                        <ext-link xmlns:xlink="http://www.w3.org/1999/xlink" ext-link-type="gen" xlink:href="KP640410" xlink:type="simple">KP640410</ext-link>
                      </td><td rowspan="1" colspan="1">
                        <ext-link xmlns:xlink="http://www.w3.org/1999/xlink" ext-link-type="gen" xlink:href="KP640453" xlink:type="simple">KP640453</ext-link>
                      </td></tr><tr><td rowspan="1" colspan="1"><italic><tp:taxon-name><tp:taxon-name-part taxon-name-part-type="genus" reg="Potamonemus">Potamonemus</tp:taxon-name-part> <tp:taxon-name-part taxon-name-part-type="species" reg="man">man</tp:taxon-name-part></tp:taxon-name></italic> sp. nov</td><td rowspan="1" colspan="1">Bakossi N. P.</td><td rowspan="1" colspan="1"><named-content xmlns:xlink="http://www.w3.org/1999/xlink" content-type="dwc:institutional_code" xlink:type="simple">ZMB</named-content> Crust. 30328</td><td rowspan="1" colspan="1">
                        <xref ref-type="bibr" rid="B17">Mvogo Ndongo et al. 2019</xref>
                      </td><td rowspan="1" colspan="1">
                        <ext-link xmlns:xlink="http://www.w3.org/1999/xlink" ext-link-type="gen" xlink:href="MN188067" xlink:type="simple">MN188067</ext-link>
                      </td><td rowspan="1" colspan="1">
                        <ext-link xmlns:xlink="http://www.w3.org/1999/xlink" ext-link-type="gen" xlink:href="MN217390" xlink:type="simple">MN217390</ext-link>
                      </td><td rowspan="1" colspan="1">
                        <ext-link xmlns:xlink="http://www.w3.org/1999/xlink" ext-link-type="gen" xlink:href="MN217398" xlink:type="simple">MN217398</ext-link>
                      </td></tr><tr><td rowspan="1" colspan="1"><italic><tp:taxon-name><tp:taxon-name-part taxon-name-part-type="genus" reg="Potamonemus">Potamonemus</tp:taxon-name-part> <tp:taxon-name-part taxon-name-part-type="species" reg="man">man</tp:taxon-name-part></tp:taxon-name></italic> sp. nov</td><td rowspan="1" colspan="1">Mt. Manengouba R.</td><td rowspan="1" colspan="1"><named-content xmlns:xlink="http://www.w3.org/1999/xlink" content-type="dwc:institutional_code" xlink:type="simple">ZMB</named-content> Crust. 30320</td><td rowspan="1" colspan="1">Present study</td><td rowspan="1" colspan="1">GenBank (submitted by the first author)</td><td rowspan="1" colspan="1">–</td><td rowspan="1" colspan="1">–</td></tr><tr><td rowspan="1" colspan="1">
                        <italic><tp:taxon-name><tp:taxon-name-part taxon-name-part-type="genus" reg="Potamonemus">Potamonemus</tp:taxon-name-part> <tp:taxon-name-part taxon-name-part-type="species" reg="mambilorum">mambilorum</tp:taxon-name-part></tp:taxon-name></italic>
                      </td><td rowspan="1" colspan="1">Southwest Cameroon</td><td rowspan="1" colspan="1">NHM 1991.183</td><td rowspan="1" colspan="1">
                        <xref ref-type="bibr" rid="B15">Daniels et al. 2015</xref>
                      </td><td rowspan="1" colspan="1">–</td><td rowspan="1" colspan="1">
                        <ext-link xmlns:xlink="http://www.w3.org/1999/xlink" ext-link-type="gen" xlink:href="KP640409" xlink:type="simple">KP640409</ext-link>
                      </td><td rowspan="1" colspan="1">
                        <ext-link xmlns:xlink="http://www.w3.org/1999/xlink" ext-link-type="gen" xlink:href="KP640452" xlink:type="simple">KP640452</ext-link>
                      </td></tr><tr><td rowspan="1" colspan="1">
                        <italic><tp:taxon-name><tp:taxon-name-part taxon-name-part-type="genus" reg="Potamonemus">Potamonemus</tp:taxon-name-part> <tp:taxon-name-part taxon-name-part-type="species" reg="sachsi">sachsi</tp:taxon-name-part></tp:taxon-name></italic>
                      </td><td rowspan="1" colspan="1">Southwest Cameroon</td><td rowspan="1" colspan="1">NMU09.04.1983</td><td rowspan="1" colspan="1">
                        <xref ref-type="bibr" rid="B15">Daniels et al. 2015</xref>
                      </td><td rowspan="1" colspan="1">–</td><td rowspan="1" colspan="1">
                        <ext-link xmlns:xlink="http://www.w3.org/1999/xlink" ext-link-type="gen" xlink:href="AY803490" xlink:type="simple">AY803490</ext-link>
                      </td><td rowspan="1" colspan="1">
                        <ext-link xmlns:xlink="http://www.w3.org/1999/xlink" ext-link-type="gen" xlink:href="AY803530" xlink:type="simple">AY803530</ext-link>
                      </td></tr><tr><td rowspan="1" colspan="1">
                        <italic><tp:taxon-name><tp:taxon-name-part taxon-name-part-type="genus" reg="Potamonautes">Potamonautes</tp:taxon-name-part> <tp:taxon-name-part taxon-name-part-type="species" reg="idjiwiensis">idjiwiensis</tp:taxon-name-part></tp:taxon-name></italic>
                      </td><td rowspan="1" colspan="1">D. R. Congo</td><td rowspan="1" colspan="1">SAM A78437</td><td rowspan="1" colspan="1">
                        <xref ref-type="bibr" rid="B15">Daniels et al. 2015</xref>
                      </td><td rowspan="1" colspan="1">
                        <ext-link xmlns:xlink="http://www.w3.org/1999/xlink" ext-link-type="gen" xlink:href="KP640481" xlink:type="simple">KP640481</ext-link>
                      </td><td rowspan="1" colspan="1">
                        <ext-link xmlns:xlink="http://www.w3.org/1999/xlink" ext-link-type="gen" xlink:href="KP640402" xlink:type="simple">KP640402</ext-link>
                      </td><td rowspan="1" colspan="1">
                        <ext-link xmlns:xlink="http://www.w3.org/1999/xlink" ext-link-type="gen" xlink:href="KP640446" xlink:type="simple">KP640446</ext-link>
                      </td></tr><tr><td rowspan="1" colspan="1">
                        <italic><tp:taxon-name><tp:taxon-name-part taxon-name-part-type="genus" reg="Potamonautes">Potamonautes</tp:taxon-name-part> <tp:taxon-name-part taxon-name-part-type="species" reg="obesus">obesus</tp:taxon-name-part></tp:taxon-name></italic>
                      </td><td rowspan="1" colspan="1">Tanzania</td><td rowspan="1" colspan="1">Unaccessioned</td><td rowspan="1" colspan="1">
                        <xref ref-type="bibr" rid="B15">Daniels et al. 2015</xref>
                      </td><td rowspan="1" colspan="1">
                        <ext-link xmlns:xlink="http://www.w3.org/1999/xlink" ext-link-type="gen" xlink:href="AY803647" xlink:type="simple">AY803647</ext-link>
                      </td><td rowspan="1" colspan="1">
                        <ext-link xmlns:xlink="http://www.w3.org/1999/xlink" ext-link-type="gen" xlink:href="AY803497" xlink:type="simple">AY803497</ext-link>
                      </td><td rowspan="1" colspan="1">
                        <ext-link xmlns:xlink="http://www.w3.org/1999/xlink" ext-link-type="gen" xlink:href="AY803537" xlink:type="simple">AY803537</ext-link>
                      </td></tr><tr><td rowspan="1" colspan="1">
                        <italic><tp:taxon-name><tp:taxon-name-part taxon-name-part-type="genus" reg="Afrithelphusa">Afrithelphusa</tp:taxon-name-part> <tp:taxon-name-part taxon-name-part-type="species" reg="monodosa">monodosa</tp:taxon-name-part></tp:taxon-name></italic>
                      </td><td rowspan="1" colspan="1">Guinea</td><td rowspan="1" colspan="1">NMU 25.IV.2005.C</td><td rowspan="1" colspan="1">
                        <xref ref-type="bibr" rid="B15">Daniels et al. 2015</xref>
                      </td><td rowspan="1" colspan="1">
                        <ext-link xmlns:xlink="http://www.w3.org/1999/xlink" ext-link-type="gen" xlink:href="KP640469" xlink:type="simple">KP640469</ext-link>
                      </td><td rowspan="1" colspan="1">
                        <ext-link xmlns:xlink="http://www.w3.org/1999/xlink" ext-link-type="gen" xlink:href="KP640386" xlink:type="simple">KP640386</ext-link>
                      </td><td rowspan="1" colspan="1">
                        <ext-link xmlns:xlink="http://www.w3.org/1999/xlink" ext-link-type="gen" xlink:href="KP640430" xlink:type="simple">KP640430</ext-link>
                      </td></tr><tr><td rowspan="1" colspan="1">
                        <italic><tp:taxon-name><tp:taxon-name-part taxon-name-part-type="genus" reg="Globonautes">Globonautes</tp:taxon-name-part> <tp:taxon-name-part taxon-name-part-type="species" reg="macropus">macropus</tp:taxon-name-part></tp:taxon-name></italic>
                      </td><td rowspan="1" colspan="1">Liberia</td><td rowspan="1" colspan="1">NMU VII. 1988</td><td rowspan="1" colspan="1">
                        <xref ref-type="bibr" rid="B15">Daniels et al. 2015</xref>
                      </td><td rowspan="1" colspan="1">–</td><td rowspan="1" colspan="1">
                        <ext-link xmlns:xlink="http://www.w3.org/1999/xlink" ext-link-type="gen" xlink:href="KP640391" xlink:type="simple">KP640391</ext-link>
                      </td><td rowspan="1" colspan="1">
                        <ext-link xmlns:xlink="http://www.w3.org/1999/xlink" ext-link-type="gen" xlink:href="KP640435" xlink:type="simple">KP640435</ext-link>
                      </td></tr><tr><td rowspan="1" colspan="1">
                        <italic><tp:taxon-name><tp:taxon-name-part taxon-name-part-type="genus" reg="Sudanonautes">Sudanonautes</tp:taxon-name-part> <tp:taxon-name-part taxon-name-part-type="species" reg="aubryi">aubryi</tp:taxon-name-part></tp:taxon-name></italic>
                      </td><td rowspan="1" colspan="1">Cameroon</td><td rowspan="1" colspan="1">LZUY-06</td><td rowspan="1" colspan="1">
                        <xref ref-type="bibr" rid="B22">Mvogo Ndongo et al. 2017c</xref>
                      </td><td rowspan="1" colspan="1">
                        <ext-link xmlns:xlink="http://www.w3.org/1999/xlink" ext-link-type="gen" xlink:href="KY069938" xlink:type="simple">KY069938</ext-link>
                      </td><td rowspan="1" colspan="1">
                        <ext-link xmlns:xlink="http://www.w3.org/1999/xlink" ext-link-type="gen" xlink:href="KY964475" xlink:type="simple">KY964475</ext-link>
                      </td><td rowspan="1" colspan="1">
                        <ext-link xmlns:xlink="http://www.w3.org/1999/xlink" ext-link-type="gen" xlink:href="KY069950" xlink:type="simple">KY069950</ext-link>
                      </td></tr><tr><td rowspan="1" colspan="1">
                        <italic><tp:taxon-name><tp:taxon-name-part taxon-name-part-type="genus" reg="Sudanonautes">Sudanonautes</tp:taxon-name-part> <tp:taxon-name-part taxon-name-part-type="species" reg="tiko">tiko</tp:taxon-name-part></tp:taxon-name></italic>
                      </td><td rowspan="1" colspan="1">Cameroon</td><td rowspan="1" colspan="1"><named-content xmlns:xlink="http://www.w3.org/1999/xlink" content-type="dwc:institutional_code" xlink:type="simple">ZMB</named-content> Crust.29628</td><td rowspan="1" colspan="1">
                        <xref ref-type="bibr" rid="B22">Mvogo Ndongo et al. 2017c</xref>
                      </td><td rowspan="1" colspan="1">
                        <ext-link xmlns:xlink="http://www.w3.org/1999/xlink" ext-link-type="gen" xlink:href="KY069941" xlink:type="simple">KY069941</ext-link>
                      </td><td rowspan="1" colspan="1">
                        <ext-link xmlns:xlink="http://www.w3.org/1999/xlink" ext-link-type="gen" xlink:href="KY964476" xlink:type="simple">KY964476</ext-link>
                      </td><td rowspan="1" colspan="1">
                        <ext-link xmlns:xlink="http://www.w3.org/1999/xlink" ext-link-type="gen" xlink:href="KY069954" xlink:type="simple">KY069954</ext-link>
                      </td></tr></tbody></table><table-wrap-foot><fn><p>LZUY: Zoological Collection of the Laboratory of Zoology, University of Yaounde 1, Cameroon; NHM: Natural History Museum, London, UK; NMU: Northern Michigan University Museum, USA; NP, National park; <named-content xmlns:xlink="http://www.w3.org/1999/xlink" content-type="dwc:institutional_code" xlink:type="simple">ZMB</named-content>: Museum für Naturkunde, Berlin, Germany.</p></fn></table-wrap-foot></table-wrap></tp:treatment-sec><tp:treatment-sec sec-type="diagnosis" id="SECID0ENVAG"><title>Diagnosis.</title><p>Carapace anterior surface smooth except for faint urogastric groove (Fig. <xref ref-type="fig" rid="F1">1d</xref>). Broad epimeral (longitudinal) suture on carapace sidewall (branchiostegite) dividing carapace sidewall into 2 regions, vertical (pleural) groove lacking (Fig. <xref ref-type="fig" rid="F1">1d</xref>). Outer lower margin of cheliped merus lined by small, blunt teeth, inner lower margin smooth, distal meral tooth distinct, pointed (Fig. <xref ref-type="fig" rid="F3">3d</xref>). Major chela dactylus straight (not arched) (Fig. <xref ref-type="fig" rid="F5">5g</xref>). Sternal sulcus <abbrev xmlns:xlink="http://www.w3.org/1999/xlink" xlink:title="sternal sulci between adjacent thoracic sternites" id="ABBRID0EDWAG" xlink:type="simple">S2</abbrev>/<abbrev xmlns:xlink="http://www.w3.org/1999/xlink" xlink:title="sternal sulci between adjacent thoracic sternites" id="ABBRID0EHWAG" xlink:type="simple">S3</abbrev> completely traversing sternum; <abbrev xmlns:xlink="http://www.w3.org/1999/xlink" xlink:title="sternal sulci between adjacent thoracic sternites" id="ABBRID0ELWAG" xlink:type="simple">S3</abbrev>/<abbrev xmlns:xlink="http://www.w3.org/1999/xlink" xlink:title="episternal sulci between adjacent thoracic sternites and episternites" id="ABBRID0EPWAG" xlink:type="simple">S4</abbrev> incomplete, reduced to 2 short, distinct notches on each side of sternum (Fig. <xref ref-type="fig" rid="F3">3d</xref>). <abbrev xmlns:xlink="http://www.w3.org/1999/xlink" xlink:title="male first gonopod" id="ABBRID0EXWAG" xlink:type="simple">G1</abbrev> with long <abbrev xmlns:xlink="http://www.w3.org/1999/xlink" xlink:title="terminal article of G1 or G2" id="ABBRID0E2WAG" xlink:type="simple">TA</abbrev> (<abbrev xmlns:xlink="http://www.w3.org/1999/xlink" xlink:title="terminal article of G1 or G2" id="ABBRID0E6WAG" xlink:type="simple">TA</abbrev>/<abbrev xmlns:xlink="http://www.w3.org/1999/xlink" xlink:title="subterminal segment of G1 or G2" id="ABBRID0EDXAG" xlink:type="simple">SS</abbrev> 0.66), slim, curving outward, lacking marginal setae, tapering to pointed tip; <abbrev xmlns:xlink="http://www.w3.org/1999/xlink" xlink:title="male second gonopod" id="ABBRID0EHXAG" xlink:type="simple">G2</abbrev><abbrev xmlns:xlink="http://www.w3.org/1999/xlink" xlink:title="terminal article of G1 or G2" id="ABBRID0ELXAG" xlink:type="simple">TA</abbrev> remarkably short (<abbrev xmlns:xlink="http://www.w3.org/1999/xlink" xlink:title="terminal article of G1 or G2" id="ABBRID0EPXAG" xlink:type="simple">TA</abbrev>/<abbrev xmlns:xlink="http://www.w3.org/1999/xlink" xlink:title="subterminal segment of G1 or G2" id="ABBRID0ETXAG" xlink:type="simple">SS</abbrev> 0.13) (Fig. <xref ref-type="fig" rid="F6">6j, l</xref>). A small species, mature between CWs 20–25 mm.</p><fig id="F1" position="float" orientation="portrait"><object-id xmlns:xlink="http://www.w3.org/1999/xlink" content-type="doi" xlink:type="simple">10.3897/zookeys.1017.60990.figure1</object-id><object-id xmlns:xlink="http://www.w3.org/1999/xlink" content-type="arpha" xlink:type="simple">156C9036-879A-5ABF-85B9-6374B50E7C5D</object-id><label>Figure 1.</label><caption><p>Species of <italic><tp:taxon-name><tp:taxon-name-part taxon-name-part-type="genus" reg="Potamonemus">Potamonemus</tp:taxon-name-part></tp:taxon-name></italic> from southwestern Cameroon, whole animal, dorsal view <bold>a</bold> largest adult male (<abbrev xmlns:xlink="http://www.w3.org/1999/xlink" xlink:title="carapace width measured at widest point" id="ABBRID0EMYAG" xlink:type="simple">CW</abbrev> 29 mm) of <italic><tp:taxon-name><tp:taxon-name-part taxon-name-part-type="genus" reg="Potamonemus">P.</tp:taxon-name-part> <tp:taxon-name-part taxon-name-part-type="species" reg="mambilorum">mambilorum</tp:taxon-name-part></tp:taxon-name></italic> from Mount Nlonako (<named-content xmlns:xlink="http://www.w3.org/1999/xlink" content-type="dwc:institutional_code" xlink:type="simple">ZMB</named-content> Crust. 32428) <bold>b</bold> adult male (<abbrev xmlns:xlink="http://www.w3.org/1999/xlink" xlink:title="carapace width measured at widest point" id="ABBRID0ECZAG" xlink:type="simple">CW</abbrev> 28 mm) of <italic><tp:taxon-name><tp:taxon-name-part taxon-name-part-type="genus" reg="Potamonemus">P.</tp:taxon-name-part> <tp:taxon-name-part taxon-name-part-type="species" reg="mambilorum">mambilorum</tp:taxon-name-part></tp:taxon-name></italic> from small stream on Mount Manengouba (<named-content xmlns:xlink="http://www.w3.org/1999/xlink" content-type="dwc:institutional_code" xlink:type="simple">ZMB</named-content> Crust. 30326) <bold>c</bold> adult male (<abbrev xmlns:xlink="http://www.w3.org/1999/xlink" xlink:title="carapace width measured at widest point" id="ABBRID0EYZAG" xlink:type="simple">CW</abbrev> 31 mm) of <italic><tp:taxon-name><tp:taxon-name-part taxon-name-part-type="genus" reg="Potamonemus">P.</tp:taxon-name-part> <tp:taxon-name-part taxon-name-part-type="species" reg="man">man</tp:taxon-name-part></tp:taxon-name></italic> sp. nov. from Bakossi National Park (<named-content xmlns:xlink="http://www.w3.org/1999/xlink" content-type="dwc:institutional_code" xlink:type="simple">ZMB</named-content> Crust. 30328) <bold>d</bold> adult male, holotype (<abbrev xmlns:xlink="http://www.w3.org/1999/xlink" xlink:title="carapace width measured at widest point" id="ABBRID0EO1AG" xlink:type="simple">CW</abbrev> 25 mm) of <italic><tp:taxon-name><tp:taxon-name-part taxon-name-part-type="genus" reg="Potamonemus">P.</tp:taxon-name-part> <tp:taxon-name-part taxon-name-part-type="species" reg="man">man</tp:taxon-name-part></tp:taxon-name></italic> sp. nov. from Man Lake, Mount Manengouba (<named-content xmlns:xlink="http://www.w3.org/1999/xlink" content-type="dwc:institutional_code" xlink:type="simple">ZMB</named-content> Crust. 30320). Scale bars: 15 mm (<bold>a</bold>), 16 mm (<bold>b</bold>), 17 mm (<bold>c</bold>), 16 mm (<bold>d</bold>).</p></caption><graphic xmlns:xlink="http://www.w3.org/1999/xlink" xlink:href="zookeys-1017-111-g001.jpg" position="float" orientation="portrait" xlink:type="simple" id="oo_509442.jpg"><uri content-type="original_file" xlink:type="simple">https://binary.pensoft.net/fig/509442</uri></graphic></fig></tp:treatment-sec><tp:treatment-sec sec-type="description" id="SECID0EP2AG"><title>Description.</title><p>Carapace ovoid, medium height (<abbrev xmlns:xlink="http://www.w3.org/1999/xlink" xlink:title="carapace height measured at maximum height of cephalothorax" id="ABBRID0EV2AG" xlink:type="simple">CH</abbrev>/<abbrev xmlns:xlink="http://www.w3.org/1999/xlink" xlink:title="front width measured along anterior frontal margin between inner angles of orbits" id="ABBRID0EZ2AG" xlink:type="simple">FW</abbrev> 1.17), wide (<abbrev xmlns:xlink="http://www.w3.org/1999/xlink" xlink:title="carapace width measured at widest point" id="ABBRID0E42AG" xlink:type="simple">CW</abbrev>/<abbrev xmlns:xlink="http://www.w3.org/1999/xlink" xlink:title="front width measured along anterior frontal margin between inner angles of orbits" id="ABBRID0EB3AG" xlink:type="simple">FW</abbrev> 3.19); carapace surface smooth; postfrontal crest distinct, completely traversing carapace, lateral ends meeting anterolateral margins (Fig. <xref ref-type="fig" rid="F1">1d</xref>); exorbital tooth low, distinct; intermediate, epibranchial teeth each reduced to small granule (Fig. <xref ref-type="fig" rid="F4">4d</xref>); anterolateral margin behind epibranchial tooth smooth (Fig. <xref ref-type="fig" rid="F4">4d</xref>). Carapace branchiostegite with prominent epimeral suture dividing wall into subhepatic/suborbital, pterygostomial regions; vertical (pleural) suture faint (Fig. <xref ref-type="fig" rid="F3">3d</xref>). Sternal sulcus <abbrev xmlns:xlink="http://www.w3.org/1999/xlink" xlink:title="sternal sulci between adjacent thoracic sternites" id="ABBRID0EV3AG" xlink:type="simple">S2</abbrev>/<abbrev xmlns:xlink="http://www.w3.org/1999/xlink" xlink:title="sternal sulci between adjacent thoracic sternites" id="ABBRID0EZ3AG" xlink:type="simple">S3</abbrev> deep, completely traversing sternum; <abbrev xmlns:xlink="http://www.w3.org/1999/xlink" xlink:title="sternal sulci between adjacent thoracic sternites" id="ABBRID0E43AG" xlink:type="simple">S3</abbrev>/<abbrev xmlns:xlink="http://www.w3.org/1999/xlink" xlink:title="episternal sulci between adjacent thoracic sternites and episternites" id="ABBRID0EB4AG" xlink:type="simple">S4</abbrev> incomplete, reduced to 2 short, distinct notches on each side of sternum (Fig. <xref ref-type="fig" rid="F3">3d</xref>); margins of <abbrev xmlns:xlink="http://www.w3.org/1999/xlink" xlink:title="sternal sulci between adjacent thoracic sternites" id="ABBRID0EJ4AG" xlink:type="simple">S3</abbrev>, <abbrev xmlns:xlink="http://www.w3.org/1999/xlink" xlink:title="episternal sulci between adjacent thoracic sternites and episternites" id="ABBRID0EN4AG" xlink:type="simple">S4</abbrev> raised, broad (Fig. <xref ref-type="fig" rid="F3">3d</xref>); episternal sulci <abbrev xmlns:xlink="http://www.w3.org/1999/xlink" xlink:title="episternal sulci between adjacent thoracic sternites and episternites" id="ABBRID0EV4AG" xlink:type="simple">S4</abbrev>/<abbrev xmlns:xlink="http://www.w3.org/1999/xlink" xlink:title="episternal sulci between adjacent thoracic sternites and episternites" id="ABBRID0EZ4AG" xlink:type="simple">E4</abbrev>, <abbrev xmlns:xlink="http://www.w3.org/1999/xlink" xlink:title="episternal sulci between adjacent thoracic sternites and episternites" id="ABBRID0E44AG" xlink:type="simple">S5</abbrev>/<abbrev xmlns:xlink="http://www.w3.org/1999/xlink" xlink:title="episternal sulci between adjacent thoracic sternites and episternites" id="ABBRID0EB5AG" xlink:type="simple">E5</abbrev>, <abbrev xmlns:xlink="http://www.w3.org/1999/xlink" xlink:title="episternal sulci between adjacent thoracic sternites and episternites" id="ABBRID0EF5AG" xlink:type="simple">S6</abbrev>/<abbrev xmlns:xlink="http://www.w3.org/1999/xlink" xlink:title="episternal sulci between adjacent thoracic sternites and episternites" id="ABBRID0EJ5AG" xlink:type="simple">E6</abbrev> faint or missing, <abbrev xmlns:xlink="http://www.w3.org/1999/xlink" xlink:title="episternal sulci between adjacent thoracic sternites and episternites" id="ABBRID0EN5AG" xlink:type="simple">S7</abbrev>/<abbrev xmlns:xlink="http://www.w3.org/1999/xlink" xlink:title="episternal sulci between adjacent thoracic sternites and episternites" id="ABBRID0ER5AG" xlink:type="simple">E7</abbrev> complete (Fig. <xref ref-type="fig" rid="F3">3d</xref>). Mandibular palp 2-segmented; medium-sized anterior lobe at junction between segment (0.25 × <abbrev xmlns:xlink="http://www.w3.org/1999/xlink" xlink:title="terminal segment of mandibular palp" id="ABBRID0EZ5AG" xlink:type="simple">TS</abbrev> length; Fig. <xref ref-type="fig" rid="F7">7h</xref>). Third maxillipeds filling entire buccal cavern, except for transversely oval, efferent respiratory openings in superior lateral corners; ischium smooth, lacking vertical groove; exopod lacking flagellum (Fig. <xref ref-type="fig" rid="F7">7d</xref>).</p><fig id="F2" position="float" orientation="portrait"><object-id xmlns:xlink="http://www.w3.org/1999/xlink" content-type="doi" xlink:type="simple">10.3897/zookeys.1017.60990.figure2</object-id><object-id xmlns:xlink="http://www.w3.org/1999/xlink" content-type="arpha" xlink:type="simple">38C90696-8C51-5159-8B6D-CABEAAD5BFAC</object-id><label>Figure 2.</label><caption><p>Species of <italic><tp:taxon-name><tp:taxon-name-part taxon-name-part-type="genus" reg="Potamonemus">Potamonemus</tp:taxon-name-part></tp:taxon-name></italic> from southwestern Cameroon, dorsal view <bold>a</bold> largest adult male (<abbrev xmlns:xlink="http://www.w3.org/1999/xlink" xlink:title="carapace width measured at widest point" id="ABBRID0EW6AG" xlink:type="simple">CW</abbrev> 29 mm) of <italic><tp:taxon-name><tp:taxon-name-part taxon-name-part-type="genus" reg="Potamonemus">P.</tp:taxon-name-part> <tp:taxon-name-part taxon-name-part-type="species" reg="mambilorum">mambilorum</tp:taxon-name-part></tp:taxon-name></italic> from Mount Nlonako (<named-content xmlns:xlink="http://www.w3.org/1999/xlink" content-type="dwc:institutional_code" xlink:type="simple">ZMB</named-content> Crust. 32428) <bold>b</bold> adult male (<abbrev xmlns:xlink="http://www.w3.org/1999/xlink" xlink:title="carapace width measured at widest point" id="ABBRID0EMABG" xlink:type="simple">CW</abbrev> 28 mm) of <italic><tp:taxon-name><tp:taxon-name-part taxon-name-part-type="genus" reg="Potamonemus">P.</tp:taxon-name-part> <tp:taxon-name-part taxon-name-part-type="species" reg="mambilorum">mambilorum</tp:taxon-name-part></tp:taxon-name></italic> from small stream on Mount Manengouba (<named-content xmlns:xlink="http://www.w3.org/1999/xlink" content-type="dwc:institutional_code" xlink:type="simple">ZMB</named-content> Crust. 30326) <bold>c</bold> adult male (<abbrev xmlns:xlink="http://www.w3.org/1999/xlink" xlink:title="carapace width measured at widest point" id="ABBRID0ECBBG" xlink:type="simple">CW</abbrev> 31 mm) of <italic><tp:taxon-name><tp:taxon-name-part taxon-name-part-type="genus" reg="Potamonemus">P.</tp:taxon-name-part> <tp:taxon-name-part taxon-name-part-type="species" reg="man">man</tp:taxon-name-part></tp:taxon-name></italic> sp. nov. from Bakossi National Park (<named-content xmlns:xlink="http://www.w3.org/1999/xlink" content-type="dwc:institutional_code" xlink:type="simple">ZMB</named-content> Crust. 30328) <bold>d</bold> adult male, holotype (<abbrev xmlns:xlink="http://www.w3.org/1999/xlink" xlink:title="carapace width measured at widest point" id="ABBRID0EYBBG" xlink:type="simple">CW</abbrev> 25 mm) of <italic><tp:taxon-name><tp:taxon-name-part taxon-name-part-type="genus" reg="Potamonemus">P.</tp:taxon-name-part> <tp:taxon-name-part taxon-name-part-type="species" reg="man">man</tp:taxon-name-part></tp:taxon-name></italic> sp. nov. from Man Lake, Mount Manengouba (<named-content xmlns:xlink="http://www.w3.org/1999/xlink" content-type="dwc:institutional_code" xlink:type="simple">ZMB</named-content> Crust. 30320). Scale bars: 13 mm (<bold>a</bold>), 13 mm (<bold>b</bold>), 14 mm (<bold>c</bold>), 11 mm (<bold>d</bold>).</p></caption><graphic xmlns:xlink="http://www.w3.org/1999/xlink" xlink:href="zookeys-1017-111-g002.jpg" position="float" orientation="portrait" xlink:type="simple" id="oo_509443.jpg"><uri content-type="original_file" xlink:type="simple">https://binary.pensoft.net/fig/509443</uri></graphic></fig><p>Male chelipeds greatly unequal, right cheliped larger than left (Figs <xref ref-type="fig" rid="F1">1d</xref>, <xref ref-type="fig" rid="F5">5g, h</xref>). Movable finger (dactylus), fixed finger (pollex of propodus) of right (major) chela both slim, elongated; fixed finger with 3 large pointed teeth (2 proximal, 1 distal); movable finger relatively stout, straight (not highly arched), with 4 small but distinct teeth (2 proximal, 2 distal; Fig. <xref ref-type="fig" rid="F5">5g</xref>). Left (minor) chela dactylus, propodus smaller than right chela, with small teeth on occluding margins (Fig. <xref ref-type="fig" rid="F5">5h</xref>). Inner inferior margin of cheliped merus lined by small teeth, outer inferior margin smooth; distal meral tooth large, pointed (Fig. <xref ref-type="fig" rid="F5">5d</xref>). Cheliped carpus inner margin with large pointed distal tooth; proximal tooth much smaller, followed by granule (Fig. <xref ref-type="fig" rid="F5">5l</xref>). Ambulatory legs (<abbrev xmlns:xlink="http://www.w3.org/1999/xlink" xlink:title="pereiopods 2–5 or ambulatory legs 1–4" id="ABBRID0ETDBG" xlink:type="simple">P2–5</abbrev>) slender, P4 longest, P5 shortest; dactyli <abbrev xmlns:xlink="http://www.w3.org/1999/xlink" xlink:title="pereiopods 2–5 or ambulatory legs 1–4" id="ABBRID0EXDBG" xlink:type="simple">P2–5</abbrev> tapering to point, each bearing rows of downward-pointing sharp bristles, P5 dactylus shortest (Fig. <xref ref-type="fig" rid="F1">1d</xref>).</p><p>Male pleon triangular, margins not indented and lacking setae (Fig. <xref ref-type="fig" rid="F3">3d</xref>). <abbrev xmlns:xlink="http://www.w3.org/1999/xlink" xlink:title="male first gonopod" id="ABBRID0EFEBG" xlink:type="simple">G1</abbrev> with long <abbrev xmlns:xlink="http://www.w3.org/1999/xlink" xlink:title="terminal article of G1 or G2" id="ABBRID0EJEBG" xlink:type="simple">TA</abbrev> (<abbrev xmlns:xlink="http://www.w3.org/1999/xlink" xlink:title="terminal article of G1 or G2" id="ABBRID0ENEBG" xlink:type="simple">TA</abbrev>/<abbrev xmlns:xlink="http://www.w3.org/1999/xlink" xlink:title="subterminal segment of G1 or G2" id="ABBRID0EREBG" xlink:type="simple">SS</abbrev> 0.66), slim, curving outward, lacking marginal setae, tapering to pointed tip; <abbrev xmlns:xlink="http://www.w3.org/1999/xlink" xlink:title="male second gonopod" id="ABBRID0EVEBG" xlink:type="simple">G2</abbrev><abbrev xmlns:xlink="http://www.w3.org/1999/xlink" xlink:title="terminal article of G1 or G2" id="ABBRID0EZEBG" xlink:type="simple">TA</abbrev> remarkably short (<abbrev xmlns:xlink="http://www.w3.org/1999/xlink" xlink:title="terminal article of G1 or G2" id="ABBRID0E4EBG" xlink:type="simple">TA</abbrev>/<abbrev xmlns:xlink="http://www.w3.org/1999/xlink" xlink:title="subterminal segment of G1 or G2" id="ABBRID0EBFBG" xlink:type="simple">SS</abbrev> 0.13) (Fig. <xref ref-type="fig" rid="F6">6j, l</xref>); <abbrev xmlns:xlink="http://www.w3.org/1999/xlink" xlink:title="male first gonopod" id="ABBRID0EJFBG" xlink:type="simple">G1</abbrev><abbrev xmlns:xlink="http://www.w3.org/1999/xlink" xlink:title="subterminal segment of G1 or G2" id="ABBRID0ENFBG" xlink:type="simple">SS</abbrev>, broad in basal, midsection, distal quarter tapering sharply, narrow at junction with <abbrev xmlns:xlink="http://www.w3.org/1999/xlink" xlink:title="male first gonopod" id="ABBRID0ERFBG" xlink:type="simple">G1</abbrev><abbrev xmlns:xlink="http://www.w3.org/1999/xlink" xlink:title="terminal article of G1 or G2" id="ABBRID0EVFBG" xlink:type="simple">TA</abbrev> (Fig. <xref ref-type="fig" rid="F6">6j, l</xref>). <abbrev xmlns:xlink="http://www.w3.org/1999/xlink" xlink:title="male second gonopod" id="ABBRID0E4FBG" xlink:type="simple">G2</abbrev><abbrev xmlns:xlink="http://www.w3.org/1999/xlink" xlink:title="terminal article of G1 or G2" id="ABBRID0EBGBG" xlink:type="simple">TA</abbrev> extremely short (<abbrev xmlns:xlink="http://www.w3.org/1999/xlink" xlink:title="male second gonopod" id="ABBRID0EFGBG" xlink:type="simple">G2</abbrev><abbrev xmlns:xlink="http://www.w3.org/1999/xlink" xlink:title="terminal article of G1 or G2" id="ABBRID0EJGBG" xlink:type="simple">TA</abbrev>/<abbrev xmlns:xlink="http://www.w3.org/1999/xlink" xlink:title="subterminal segment of G1 or G2" id="ABBRID0ENGBG" xlink:type="simple">SS</abbrev> 0.3; Fig. <xref ref-type="fig" rid="F6">6k</xref>).</p><p><bold><italic>Adult female.</italic></bold> Right and left chelipeds subequal. Fixed, movable fingers of chela interspersed with series of smaller acute teeth along their length. Pleon wide, covering entire sternum, reaching bases of coxae of <abbrev xmlns:xlink="http://www.w3.org/1999/xlink" xlink:title="pereiopods 2–5 or ambulatory legs 1–4" id="ABBRID0E3GBG" xlink:type="simple">P2–5</abbrev>; pleon with 6 free pleomeres (A1–6) becoming gradually wider proximally, telson wide, forming near semicircle.</p><fig id="F3" position="float" orientation="portrait"><object-id xmlns:xlink="http://www.w3.org/1999/xlink" content-type="doi" xlink:type="simple">10.3897/zookeys.1017.60990.figure3</object-id><object-id xmlns:xlink="http://www.w3.org/1999/xlink" content-type="arpha" xlink:type="simple">32586FB2-3D4A-5F56-ADF1-6247A71D4A5A</object-id><label>Figure 3.</label><caption><p>Species of <italic><tp:taxon-name><tp:taxon-name-part taxon-name-part-type="genus" reg="Potamonemus">Potamonemus</tp:taxon-name-part></tp:taxon-name></italic> from southwestern Cameroon, ventral view <bold>a</bold> largest adult male (<abbrev xmlns:xlink="http://www.w3.org/1999/xlink" xlink:title="carapace width measured at widest point" id="ABBRID0ERHBG" xlink:type="simple">CW</abbrev> 29 mm) of <italic><tp:taxon-name><tp:taxon-name-part taxon-name-part-type="genus" reg="Potamonemus">P.</tp:taxon-name-part> <tp:taxon-name-part taxon-name-part-type="species" reg="mambilorum">mambilorum</tp:taxon-name-part></tp:taxon-name></italic> from Mount Nlonako (<named-content xmlns:xlink="http://www.w3.org/1999/xlink" content-type="dwc:institutional_code" xlink:type="simple">ZMB</named-content> Crust. 32428) <bold>b</bold> adult male, holotype (<abbrev xmlns:xlink="http://www.w3.org/1999/xlink" xlink:title="carapace width measured at widest point" id="ABBRID0EHIBG" xlink:type="simple">CW</abbrev> 28 mm) of <italic><tp:taxon-name><tp:taxon-name-part taxon-name-part-type="genus" reg="Potamonemus">P.</tp:taxon-name-part> <tp:taxon-name-part taxon-name-part-type="species" reg="mambilorum">mambilorum</tp:taxon-name-part></tp:taxon-name></italic> from small stream on Mount Manengouba (<named-content xmlns:xlink="http://www.w3.org/1999/xlink" content-type="dwc:institutional_code" xlink:type="simple">ZMB</named-content> Crust. 30326) <bold>c</bold> adult male (<abbrev xmlns:xlink="http://www.w3.org/1999/xlink" xlink:title="carapace width measured at widest point" id="ABBRID0E4IBG" xlink:type="simple">CW</abbrev> 31 mm) of <italic><tp:taxon-name><tp:taxon-name-part taxon-name-part-type="genus" reg="Potamonemus">P.</tp:taxon-name-part> <tp:taxon-name-part taxon-name-part-type="species" reg="man">man</tp:taxon-name-part></tp:taxon-name></italic> sp. nov. from Bakossi National Park (<named-content xmlns:xlink="http://www.w3.org/1999/xlink" content-type="dwc:institutional_code" xlink:type="simple">ZMB</named-content> Crust. 30328) <bold>d</bold> adult male, holotype (<abbrev xmlns:xlink="http://www.w3.org/1999/xlink" xlink:title="carapace width measured at widest point" id="ABBRID0ETJBG" xlink:type="simple">CW</abbrev> 25 mm) of <italic><tp:taxon-name><tp:taxon-name-part taxon-name-part-type="genus" reg="Potamonemus">P.</tp:taxon-name-part> <tp:taxon-name-part taxon-name-part-type="species" reg="man">man</tp:taxon-name-part></tp:taxon-name></italic> sp. nov. from Man Lake, Mount Manengouba (<named-content xmlns:xlink="http://www.w3.org/1999/xlink" content-type="dwc:institutional_code" xlink:type="simple">ZMB</named-content> Crust. 30320). Scale bars: 16 mm (<bold>a</bold>), 17 mm (<bold>b</bold>), 16 mm (<bold>c</bold>), 17 mm (<bold>d</bold>).</p></caption><graphic xmlns:xlink="http://www.w3.org/1999/xlink" xlink:href="zookeys-1017-111-g003.jpg" position="float" orientation="portrait" xlink:type="simple" id="oo_509444.jpg"><uri content-type="original_file" xlink:type="simple">https://binary.pensoft.net/fig/509444</uri></graphic></fig><p><bold><italic>Size.</italic></bold> Small species, <abbrev xmlns:xlink="http://www.w3.org/1999/xlink" xlink:title="carapace width measured at widest point" id="ABBRID0E2KBG" xlink:type="simple">CW</abbrev> in mature individuals ranging from 20.0–30.4 mm.</p><p><bold><italic>Colour in life.</italic></bold> Dorsal carapace and all ambulatory legs dark brown, chelipeds red.</p></tp:treatment-sec><tp:treatment-sec sec-type="type locality" id="SECID0EGLBG"><title>Type locality.</title><p>Stream flowing into Man Lake, Mount Manengouba, in Manengouba Ecological Reserve, Southwest Region of Cameroon.</p></tp:treatment-sec><tp:treatment-sec sec-type="etymology" id="SECID0ELLBG"><title>Etymology.</title><p>The species is named for Man Lake, one of a pair of small lakes in the caldera at the summit of Mount Manengouba (the other lake being Woman Lake). The species epithet is used as a noun in apposition.</p></tp:treatment-sec><tp:treatment-sec sec-type="habitat" id="SECID0EQLBG"><title>Habitat.</title><p>At the Man Lake locality at the summit of Mount Manengouba the species is found in a small stream flowing into the lake, and it was also collected from a small stream in the Bakossi National Park. Both of these localities are located in rainforest habitat found along the Cameroon Volcanic Line, a 1,600 km long chain of volcanoes that stretches from the islands in the Gulf of Guinea to the mountains of eastern Nigeria and western Cameroon, including Mount Cameroon.</p></tp:treatment-sec><tp:treatment-sec sec-type="remarks" id="SECID0EVLBG"><title>Remarks.</title><p>The new species is assigned to <italic><tp:taxon-name><tp:taxon-name-part taxon-name-part-type="genus" reg="Potamonemus">Potamonemus</tp:taxon-name-part></tp:taxon-name></italic> because it conforms to the genus diagnosis (<xref ref-type="bibr" rid="B12">Cumberlidge and Clark 1992</xref>; <xref ref-type="bibr" rid="B5">Cumberlidge 1993c</xref>; <xref ref-type="bibr" rid="B13">Cumberlidge et al. 2019</xref>). <italic><tp:taxon-name><tp:taxon-name-part taxon-name-part-type="genus" reg="Potamonemus">Potamonemus</tp:taxon-name-part> <tp:taxon-name-part taxon-name-part-type="species" reg="man">man</tp:taxon-name-part></tp:taxon-name></italic> sp. nov. most closely resembles <italic><tp:taxon-name><tp:taxon-name-part taxon-name-part-type="genus" reg="Potamonemus">P.</tp:taxon-name-part> <tp:taxon-name-part taxon-name-part-type="species" reg="sachsi">sachsi</tp:taxon-name-part></tp:taxon-name></italic> in that the dactylus of the major cheliped of both species is straight rather than highly arched. These two species can be distinguished from each other by the smooth carapace and branchiostegal sidewalls in <italic><tp:taxon-name><tp:taxon-name-part taxon-name-part-type="genus" reg="Potamonemus">P.</tp:taxon-name-part> <tp:taxon-name-part taxon-name-part-type="species" reg="man">man</tp:taxon-name-part></tp:taxon-name></italic> sp. nov. (Figs <xref ref-type="fig" rid="F1">1D</xref>, <xref ref-type="fig" rid="F2">2D</xref>) (vs. patches of short setae along the anterolateral and posterolateral margins of the carapace that continue around to the sidewalls in the subhepatic and pterygostomial regions of the branchiostegite in <italic><tp:taxon-name><tp:taxon-name-part taxon-name-part-type="genus" reg="Potamonemus">P.</tp:taxon-name-part> <tp:taxon-name-part taxon-name-part-type="species" reg="sachsi">sachsi</tp:taxon-name-part></tp:taxon-name></italic> (<xref ref-type="bibr" rid="B13">Cumberlidge et al. 2019</xref>: fig. 4c)). The highly arched dactylus of the major cheliped of <italic><tp:taxon-name><tp:taxon-name-part taxon-name-part-type="genus" reg="Potamonemus">P.</tp:taxon-name-part> <tp:taxon-name-part taxon-name-part-type="species" reg="mambilorum">mambilorum</tp:taxon-name-part></tp:taxon-name></italic> distinguishes it from both <italic><tp:taxon-name><tp:taxon-name-part taxon-name-part-type="genus" reg="Potamonemus">P.</tp:taxon-name-part> <tp:taxon-name-part taxon-name-part-type="species" reg="man">man</tp:taxon-name-part></tp:taxon-name></italic> sp. nov. and <italic><tp:taxon-name><tp:taxon-name-part taxon-name-part-type="genus" reg="Potamonemus">P.</tp:taxon-name-part> <tp:taxon-name-part taxon-name-part-type="species" reg="sachsi">sachsi</tp:taxon-name-part></tp:taxon-name></italic>. Finally, <italic><tp:taxon-name><tp:taxon-name-part taxon-name-part-type="genus" reg="Potamonemus">P.</tp:taxon-name-part> <tp:taxon-name-part taxon-name-part-type="species" reg="man">man</tp:taxon-name-part></tp:taxon-name></italic> sp. nov. can be distinguished from <italic><tp:taxon-name><tp:taxon-name-part taxon-name-part-type="genus" reg="Potamonemus">P.</tp:taxon-name-part> <tp:taxon-name-part taxon-name-part-type="species" reg="mambilorum">mambilorum</tp:taxon-name-part></tp:taxon-name></italic> and <italic><tp:taxon-name><tp:taxon-name-part taxon-name-part-type="genus" reg="Potamonemus">P.</tp:taxon-name-part> <tp:taxon-name-part taxon-name-part-type="species" reg="sachsi">sachsi</tp:taxon-name-part></tp:taxon-name></italic> by the body size of adult specimens: the new species and <italic><tp:taxon-name><tp:taxon-name-part taxon-name-part-type="genus" reg="Potamonemus">P.</tp:taxon-name-part> <tp:taxon-name-part taxon-name-part-type="species" reg="sachsi">sachsi</tp:taxon-name-part></tp:taxon-name></italic> are adult between <abbrev xmlns:xlink="http://www.w3.org/1999/xlink" xlink:title="carapace width measured at widest point" id="ABBRID0ETQBG" xlink:type="simple">CW</abbrev> 20–30 mm and <abbrev xmlns:xlink="http://www.w3.org/1999/xlink" xlink:title="carapace width measured at widest point" id="ABBRID0EXQBG" xlink:type="simple">CW</abbrev> 23–28 mm, respectively, while <italic><tp:taxon-name><tp:taxon-name-part taxon-name-part-type="genus" reg="Potamonemus">P.</tp:taxon-name-part> <tp:taxon-name-part taxon-name-part-type="species" reg="mambilorum">mambilorum</tp:taxon-name-part></tp:taxon-name></italic> is the largest species (adult at <abbrev xmlns:xlink="http://www.w3.org/1999/xlink" xlink:title="carapace width measured at widest point" id="ABBRID0EGRBG" xlink:type="simple">CW</abbrev> 29–38 mm).</p><fig id="F4" position="float" orientation="portrait"><object-id xmlns:xlink="http://www.w3.org/1999/xlink" content-type="doi" xlink:type="simple">10.3897/zookeys.1017.60990.figure4</object-id><object-id xmlns:xlink="http://www.w3.org/1999/xlink" content-type="arpha" xlink:type="simple">B6D8F11E-35C3-56C4-94EA-CDA50289EBCB</object-id><label>Figure 4.</label><caption><p>Species of <italic><tp:taxon-name><tp:taxon-name-part taxon-name-part-type="genus" reg="Potamonemus">Potamonemus</tp:taxon-name-part></tp:taxon-name></italic> from southwestern Cameroon, frontal view <bold>a</bold> largest adult male (<abbrev xmlns:xlink="http://www.w3.org/1999/xlink" xlink:title="carapace width measured at widest point" id="ABBRID0E2RBG" xlink:type="simple">CW</abbrev> 29 mm) of <italic><tp:taxon-name><tp:taxon-name-part taxon-name-part-type="genus" reg="Potamonemus">P.</tp:taxon-name-part> <tp:taxon-name-part taxon-name-part-type="species" reg="mambilorum">mambilorum</tp:taxon-name-part></tp:taxon-name></italic> from Mount Nlonako (<named-content xmlns:xlink="http://www.w3.org/1999/xlink" content-type="dwc:institutional_code" xlink:type="simple">ZMB</named-content> Crust. 32428) <bold>b</bold> adult male, holotype (<abbrev xmlns:xlink="http://www.w3.org/1999/xlink" xlink:title="carapace width measured at widest point" id="ABBRID0ERSBG" xlink:type="simple">CW</abbrev> 28 mm) of <italic><tp:taxon-name><tp:taxon-name-part taxon-name-part-type="genus" reg="Potamonemus">P.</tp:taxon-name-part> <tp:taxon-name-part taxon-name-part-type="species" reg="mambilorum">mambilorum</tp:taxon-name-part></tp:taxon-name></italic> from small stream on Mount Manengouba (<named-content xmlns:xlink="http://www.w3.org/1999/xlink" content-type="dwc:institutional_code" xlink:type="simple">ZMB</named-content> Crust. 30326) <bold>c</bold> adult male (<abbrev xmlns:xlink="http://www.w3.org/1999/xlink" xlink:title="carapace width measured at widest point" id="ABBRID0EHTBG" xlink:type="simple">CW</abbrev> 31 mm) of <italic><tp:taxon-name><tp:taxon-name-part taxon-name-part-type="genus" reg="Potamonemus">P.</tp:taxon-name-part> <tp:taxon-name-part taxon-name-part-type="species" reg="man">man</tp:taxon-name-part></tp:taxon-name></italic> sp. nov. from Bakossi National Park (<named-content xmlns:xlink="http://www.w3.org/1999/xlink" content-type="dwc:institutional_code" xlink:type="simple">ZMB</named-content> Crust. 30328) <bold>d</bold> adult male, holotype (<abbrev xmlns:xlink="http://www.w3.org/1999/xlink" xlink:title="carapace width measured at widest point" id="ABBRID0E4TBG" xlink:type="simple">CW</abbrev> 25 mm) of <italic><tp:taxon-name><tp:taxon-name-part taxon-name-part-type="genus" reg="Potamonemus">P.</tp:taxon-name-part> <tp:taxon-name-part taxon-name-part-type="species" reg="man">man</tp:taxon-name-part></tp:taxon-name></italic> sp. nov. from Man Lake, Mount Manengouba (<named-content xmlns:xlink="http://www.w3.org/1999/xlink" content-type="dwc:institutional_code" xlink:type="simple">ZMB</named-content> Crust. 30320). Scale bars: 13 mm (<bold>a</bold>), 12 mm (<bold>b</bold>), 14 mm (<bold>c</bold>), 11 mm (<bold>d</bold>).</p></caption><graphic xmlns:xlink="http://www.w3.org/1999/xlink" xlink:href="zookeys-1017-111-g004.jpg" position="float" orientation="portrait" xlink:type="simple" id="oo_509445.jpg"><uri content-type="original_file" xlink:type="simple">https://binary.pensoft.net/fig/509445</uri></graphic></fig><p>A phylogenetic tree (Fig. <xref ref-type="fig" rid="F8">8</xref>), based on 1,848 base pairs representing the combined partial sequences of three mtDNA markers (COI, 16S RNA, and 12S RNA), recovered three species of <italic><tp:taxon-name><tp:taxon-name-part taxon-name-part-type="genus" reg="Potamonemus">Potamonemus</tp:taxon-name-part></tp:taxon-name></italic> as a single clade with strong <abbrev xmlns:xlink="http://www.w3.org/1999/xlink" xlink:title="Bayesian Inference" id="ABBRID0ELVBG" xlink:type="simple">BI</abbrev> and ML confidence values (1/100 at this node). The three species of <italic><tp:taxon-name><tp:taxon-name-part taxon-name-part-type="genus" reg="Potamonemus">Potamonemus</tp:taxon-name-part></tp:taxon-name></italic> (<italic><tp:taxon-name><tp:taxon-name-part taxon-name-part-type="genus" reg="Potamonemus">P.</tp:taxon-name-part> <tp:taxon-name-part taxon-name-part-type="species" reg="mambilorum">mambilorum</tp:taxon-name-part></tp:taxon-name></italic>, <italic><tp:taxon-name><tp:taxon-name-part taxon-name-part-type="genus" reg="Potamonemus">P.</tp:taxon-name-part> <tp:taxon-name-part taxon-name-part-type="species" reg="man">man</tp:taxon-name-part></tp:taxon-name></italic> sp. nov., and <italic><tp:taxon-name><tp:taxon-name-part taxon-name-part-type="genus" reg="Potamonemus">P.</tp:taxon-name-part> <tp:taxon-name-part taxon-name-part-type="species" reg="sachsi">sachsi</tp:taxon-name-part></tp:taxon-name></italic>) form an independent lineage within the subfamily <tp:taxon-name><tp:taxon-name-part taxon-name-part-type="subfamily">Potamonautinae</tp:taxon-name-part></tp:taxon-name>, and all are found in the same geographical area of Cameroon. The uncorrected <italic>p</italic>-distance between <italic><tp:taxon-name><tp:taxon-name-part taxon-name-part-type="genus" reg="Potamonemus">Potamonemus</tp:taxon-name-part> <tp:taxon-name-part taxon-name-part-type="species" reg="man">man</tp:taxon-name-part></tp:taxon-name></italic> sp. nov. and <italic><tp:taxon-name><tp:taxon-name-part taxon-name-part-type="genus" reg="Potamonemus">P.</tp:taxon-name-part> <tp:taxon-name-part taxon-name-part-type="species" reg="mambilorum">mambilorum</tp:taxon-name-part></tp:taxon-name></italic> is 2.2% for 12S RNA and 0.6% for 16S RNA, and between <italic><tp:taxon-name><tp:taxon-name-part taxon-name-part-type="genus" reg="Potamonemus">P.</tp:taxon-name-part> <tp:taxon-name-part taxon-name-part-type="species" reg="man">man</tp:taxon-name-part></tp:taxon-name></italic> sp. nov. and <italic><tp:taxon-name><tp:taxon-name-part taxon-name-part-type="genus" reg="Potamonemus">P.</tp:taxon-name-part> <tp:taxon-name-part taxon-name-part-type="species" reg="sachsi">sachsi</tp:taxon-name-part></tp:taxon-name></italic> it is 4.5% for 12S RNA and 4.6% for 16S RNA.</p><fig id="F5" position="float" orientation="portrait"><object-id xmlns:xlink="http://www.w3.org/1999/xlink" content-type="doi" xlink:type="simple">10.3897/zookeys.1017.60990.figure5</object-id><object-id xmlns:xlink="http://www.w3.org/1999/xlink" content-type="arpha" xlink:type="simple">C34384BE-9A41-5818-9016-1BDC8A04E38C</object-id><label>Figure 5.</label><caption><p>Frontal view of the right and left chelae of adult males of species of <italic><tp:taxon-name><tp:taxon-name-part taxon-name-part-type="genus" reg="Potamonemus">Potamonemus</tp:taxon-name-part></tp:taxon-name></italic> from southwestern Cameroon <bold>a, b</bold> largest adult male (<abbrev xmlns:xlink="http://www.w3.org/1999/xlink" xlink:title="carapace width measured at widest point" id="ABBRID0E2YBG" xlink:type="simple">CW</abbrev> 29 mm) of <italic><tp:taxon-name><tp:taxon-name-part taxon-name-part-type="genus" reg="Potamonemus">P.</tp:taxon-name-part> <tp:taxon-name-part taxon-name-part-type="species" reg="mambilorum">mambilorum</tp:taxon-name-part></tp:taxon-name></italic> from Mount Nlonako (<named-content xmlns:xlink="http://www.w3.org/1999/xlink" content-type="dwc:institutional_code" xlink:type="simple">ZMB</named-content> Crust. 32428) <bold>c, d</bold> adult male (<abbrev xmlns:xlink="http://www.w3.org/1999/xlink" xlink:title="carapace width measured at widest point" id="ABBRID0ERZBG" xlink:type="simple">CW</abbrev> 28 mm) of <italic><tp:taxon-name><tp:taxon-name-part taxon-name-part-type="genus" reg="Potamonemus">P.</tp:taxon-name-part> <tp:taxon-name-part taxon-name-part-type="species" reg="mambilorum">mambilorum</tp:taxon-name-part></tp:taxon-name></italic> from small stream on Mount Manengouba (<named-content xmlns:xlink="http://www.w3.org/1999/xlink" content-type="dwc:institutional_code" xlink:type="simple">ZMB</named-content> Crust. 30326) <bold>e, f</bold> largest adult male, holotype (<abbrev xmlns:xlink="http://www.w3.org/1999/xlink" xlink:title="carapace width measured at widest point" id="ABBRID0EH1BG" xlink:type="simple">CW</abbrev> 31 mm) of <italic><tp:taxon-name><tp:taxon-name-part taxon-name-part-type="genus" reg="Potamonemus">P.</tp:taxon-name-part> <tp:taxon-name-part taxon-name-part-type="species" reg="man">man</tp:taxon-name-part></tp:taxon-name></italic> sp. nov. from Bakossi National Park (<named-content xmlns:xlink="http://www.w3.org/1999/xlink" content-type="dwc:institutional_code" xlink:type="simple">ZMB</named-content> Crust. 30328) <bold>g, h</bold> adult male, holotype (<abbrev xmlns:xlink="http://www.w3.org/1999/xlink" xlink:title="carapace width measured at widest point" id="ABBRID0E41BG" xlink:type="simple">CW</abbrev> 25 mm) of <italic><tp:taxon-name><tp:taxon-name-part taxon-name-part-type="genus" reg="Potamonemus">P.</tp:taxon-name-part> <tp:taxon-name-part taxon-name-part-type="species" reg="man">man</tp:taxon-name-part></tp:taxon-name></italic> sp. nov. from Man Lake, Mount Manengouba (<named-content xmlns:xlink="http://www.w3.org/1999/xlink" content-type="dwc:institutional_code" xlink:type="simple">ZMB</named-content> Crust. 30320). Dorsal view of the right cheliped carpus of adult males of species of <italic><tp:taxon-name><tp:taxon-name-part taxon-name-part-type="genus" reg="Potamonemus">Potamonemus</tp:taxon-name-part></tp:taxon-name></italic><bold>i</bold>, largest adult male (<abbrev xmlns:xlink="http://www.w3.org/1999/xlink" xlink:title="carapace width measured at widest point" id="ABBRID0E12BG" xlink:type="simple">CW</abbrev> 29 mm) of <italic><tp:taxon-name><tp:taxon-name-part taxon-name-part-type="genus" reg="Potamonemus">P.</tp:taxon-name-part> <tp:taxon-name-part taxon-name-part-type="species" reg="mambilorum">mambilorum</tp:taxon-name-part></tp:taxon-name></italic> from Mount Nlonako (<named-content xmlns:xlink="http://www.w3.org/1999/xlink" content-type="dwc:institutional_code" xlink:type="simple">ZMB</named-content> Crust. 32428) <bold>j</bold> adult male (<abbrev xmlns:xlink="http://www.w3.org/1999/xlink" xlink:title="carapace width measured at widest point" id="ABBRID0EQ3BG" xlink:type="simple">CW</abbrev> 28 mm) of <italic><tp:taxon-name><tp:taxon-name-part taxon-name-part-type="genus" reg="Potamonemus">P.</tp:taxon-name-part> <tp:taxon-name-part taxon-name-part-type="species" reg="mambilorum">mambilorum</tp:taxon-name-part></tp:taxon-name></italic> from small stream on Mount Manengouba (<named-content xmlns:xlink="http://www.w3.org/1999/xlink" content-type="dwc:institutional_code" xlink:type="simple">ZMB</named-content> Crust. 30326) <bold>k</bold> adult male (<abbrev xmlns:xlink="http://www.w3.org/1999/xlink" xlink:title="carapace width measured at widest point" id="ABBRID0EG4BG" xlink:type="simple">CW</abbrev> 31 mm) of <italic><tp:taxon-name><tp:taxon-name-part taxon-name-part-type="genus" reg="Potamonemus">P.</tp:taxon-name-part> <tp:taxon-name-part taxon-name-part-type="species" reg="man">man</tp:taxon-name-part></tp:taxon-name></italic> sp. nov. from Bakossi National Park (<named-content xmlns:xlink="http://www.w3.org/1999/xlink" content-type="dwc:institutional_code" xlink:type="simple">ZMB</named-content> Crust. 30328) <bold>l</bold> adult male, holotype (<abbrev xmlns:xlink="http://www.w3.org/1999/xlink" xlink:title="carapace width measured at widest point" id="ABBRID0E34BG" xlink:type="simple">CW</abbrev> 25 mm) of <italic><tp:taxon-name><tp:taxon-name-part taxon-name-part-type="genus" reg="Potamonemus">P.</tp:taxon-name-part> <tp:taxon-name-part taxon-name-part-type="species" reg="man">man</tp:taxon-name-part></tp:taxon-name></italic> sp. nov. from Man Lake, Mount Manengouba (<named-content xmlns:xlink="http://www.w3.org/1999/xlink" content-type="dwc:institutional_code" xlink:type="simple">ZMB</named-content> Crust. 30320). Scale bars: 5 mm (<bold>a, c, g</bold>), 2.5 mm (<bold>b, d, f, h</bold>), 5 mm (<bold>i, j, k, l</bold>).</p></caption><graphic xmlns:xlink="http://www.w3.org/1999/xlink" xlink:href="zookeys-1017-111-g005.jpg" position="float" orientation="portrait" xlink:type="simple" id="oo_509446.jpg"><uri content-type="original_file" xlink:type="simple">https://binary.pensoft.net/fig/509446</uri></graphic></fig></tp:treatment-sec><tp:treatment-sec sec-type="Conservation" id="SECID0E25BG"><title>Conservation.</title><p><italic><tp:taxon-name><tp:taxon-name-part taxon-name-part-type="genus" reg="Potamonemus">Potamonemus</tp:taxon-name-part> <tp:taxon-name-part taxon-name-part-type="species" reg="man">man</tp:taxon-name-part></tp:taxon-name></italic> sp. nov. is found in an area of great conservation interest. The aquatic habitats of this species in the Mount Manengouba Ecological Reserve and in the Bakossi National Park are both in montane tropical rainforest in the Cameroon highlands, an area with a high biodiversity and a high rate of endemism, including freshwater crabs (<xref ref-type="bibr" rid="B13">Cumberlidge et al. 2019</xref>; <xref ref-type="bibr" rid="B19">Mvogo Ndongo et al. 2017a</xref>, d, <xref ref-type="bibr" rid="B22">c</xref>, <xref ref-type="bibr" rid="B20">2018</xref>, <xref ref-type="bibr" rid="B17">2019</xref>, <xref ref-type="bibr" rid="B18">2020</xref>). In Mount Manengouba Ecological Reserve the small, forested stream near Man Lake where <italic><tp:taxon-name><tp:taxon-name-part taxon-name-part-type="genus" reg="Potamonemus">P.</tp:taxon-name-part> <tp:taxon-name-part taxon-name-part-type="species" reg="man">man</tp:taxon-name-part></tp:taxon-name></italic> sp. nov. lives also supports a sympatric population of the endangered freshwater crab <italic><tp:taxon-name><tp:taxon-name-part taxon-name-part-type="genus" reg="Louisea">Louisea</tp:taxon-name-part> <tp:taxon-name-part taxon-name-part-type="species" reg="balssi">balssi</tp:taxon-name-part></tp:taxon-name></italic> (Bott, 1959). Significantly, there are no reports of any species of invertebrates (molluscs, insects, crustaceans) or vertebrates (fish, amphibians, snakes, and birds) from Man Lake itself. This inhospitality to life may be related to the unusual green colour of its waters which may be due to the accumulation of lethal compounds, which may also be a potential danger to humans (see <xref ref-type="bibr" rid="B20">Mvogo Ndongo et al. 2018</xref>). Both the Mount Manengouba Ecological Reserve and the Bakossi National Park are under increasing pressure from growing nearby human populations and from the associated clearance of land for agriculture. As a result, despite being found in protected areas, the habitat of <italic><tp:taxon-name><tp:taxon-name-part taxon-name-part-type="genus" reg="Potamonemus">P.</tp:taxon-name-part> <tp:taxon-name-part taxon-name-part-type="species" reg="man">man</tp:taxon-name-part></tp:taxon-name></italic> sp. nov. is increasingly threatened by nearby intensive agricultural practices and forest destruction for firewood collection. In addition, the farmers encroaching on these habitats use agrochemicals and pesticides on their crops, and these pollutants eventually drain into the aquatic systems, potentially poisoning the freshwater communities (<xref ref-type="bibr" rid="B20">Mvogo Ndongo et al. 2018</xref>).</p><fig id="F6" position="float" orientation="portrait"><object-id xmlns:xlink="http://www.w3.org/1999/xlink" content-type="doi" xlink:type="simple">10.3897/zookeys.1017.60990.figure6</object-id><object-id xmlns:xlink="http://www.w3.org/1999/xlink" content-type="arpha" xlink:type="simple">075AA409-F9E0-5A59-B37F-5309A4EFC59D</object-id><label>Figure 6.</label><caption><p>Dorsal view of left <abbrev xmlns:xlink="http://www.w3.org/1999/xlink" xlink:title="male first gonopod" id="ABBRID0EWBAI" xlink:type="simple">G1</abbrev> (<bold>a, d, g, j</bold>) and ventral view of left <abbrev xmlns:xlink="http://www.w3.org/1999/xlink" xlink:title="male first gonopod" id="ABBRID0E3BAI" xlink:type="simple">G1</abbrev> (<bold>c, f, i, l</bold>) of adult males of species of <italic><tp:taxon-name><tp:taxon-name-part taxon-name-part-type="genus" reg="Potamonemus">Potamonemus</tp:taxon-name-part></tp:taxon-name></italic> from southwestern Cameroon. <bold>a, c</bold> largest adult male (<abbrev xmlns:xlink="http://www.w3.org/1999/xlink" xlink:title="carapace width measured at widest point" id="ABBRID0ELCAI" xlink:type="simple">CW</abbrev> 29 mm) of <italic><tp:taxon-name><tp:taxon-name-part taxon-name-part-type="genus" reg="Potamonemus">P.</tp:taxon-name-part> <tp:taxon-name-part taxon-name-part-type="species" reg="mambilorum">mambilorum</tp:taxon-name-part></tp:taxon-name></italic> from Mount Nlonako (<named-content xmlns:xlink="http://www.w3.org/1999/xlink" content-type="dwc:institutional_code" xlink:type="simple">ZMB</named-content> Crust. 32428) <bold>d, f</bold> adult male (<abbrev xmlns:xlink="http://www.w3.org/1999/xlink" xlink:title="carapace width measured at widest point" id="ABBRID0EBDAI" xlink:type="simple">CW</abbrev> 28 mm) of <italic><tp:taxon-name><tp:taxon-name-part taxon-name-part-type="genus" reg="Potamonemus">P.</tp:taxon-name-part> <tp:taxon-name-part taxon-name-part-type="species" reg="mambilorum">mambilorum</tp:taxon-name-part></tp:taxon-name></italic> from small stream on Mount Manengouba (<named-content xmlns:xlink="http://www.w3.org/1999/xlink" content-type="dwc:institutional_code" xlink:type="simple">ZMB</named-content> Crust. 30326) <bold>g, i</bold> adult male (<abbrev xmlns:xlink="http://www.w3.org/1999/xlink" xlink:title="carapace width measured at widest point" id="ABBRID0EXDAI" xlink:type="simple">CW</abbrev> 31 mm) of <italic><tp:taxon-name><tp:taxon-name-part taxon-name-part-type="genus" reg="Potamonemus">P.</tp:taxon-name-part> <tp:taxon-name-part taxon-name-part-type="species" reg="man">man</tp:taxon-name-part></tp:taxon-name></italic> sp. nov. from Bakossi National Park (<named-content xmlns:xlink="http://www.w3.org/1999/xlink" content-type="dwc:institutional_code" xlink:type="simple">ZMB</named-content> Crust. 30328) <bold>j, l</bold> adult male, holotype (<abbrev xmlns:xlink="http://www.w3.org/1999/xlink" xlink:title="carapace width measured at widest point" id="ABBRID0ENEAI" xlink:type="simple">CW</abbrev> 25 mm) of <italic><tp:taxon-name><tp:taxon-name-part taxon-name-part-type="genus" reg="Potamonemus">P.</tp:taxon-name-part> <tp:taxon-name-part taxon-name-part-type="species" reg="man">man</tp:taxon-name-part></tp:taxon-name></italic> sp. nov. from Man Lake, Mount Manengouba (<named-content xmlns:xlink="http://www.w3.org/1999/xlink" content-type="dwc:institutional_code" xlink:type="simple">ZMB</named-content> Crust. 30320). Ventral view of <abbrev xmlns:xlink="http://www.w3.org/1999/xlink" xlink:title="male second gonopod" id="ABBRID0EBFAI" xlink:type="simple">G2</abbrev> of adult males of species of <italic><tp:taxon-name><tp:taxon-name-part taxon-name-part-type="genus" reg="Potamonemus">Potamonemus</tp:taxon-name-part></tp:taxon-name></italic> from southwestern Cameroon <bold>b</bold> largest adult male (<abbrev xmlns:xlink="http://www.w3.org/1999/xlink" xlink:title="carapace width measured at widest point" id="ABBRID0EOFAI" xlink:type="simple">CW</abbrev> 29 mm) of <italic><tp:taxon-name><tp:taxon-name-part taxon-name-part-type="genus" reg="Potamonemus">P.</tp:taxon-name-part> <tp:taxon-name-part taxon-name-part-type="species" reg="mambilorum">mambilorum</tp:taxon-name-part></tp:taxon-name></italic> from Mount Nlonako (<named-content xmlns:xlink="http://www.w3.org/1999/xlink" content-type="dwc:institutional_code" xlink:type="simple">ZMB</named-content> Crust. 32428) <bold>e</bold> adult male (<abbrev xmlns:xlink="http://www.w3.org/1999/xlink" xlink:title="carapace width measured at widest point" id="ABBRID0EEGAI" xlink:type="simple">CW</abbrev> 28 mm) of <italic><tp:taxon-name><tp:taxon-name-part taxon-name-part-type="genus" reg="Potamonemus">P.</tp:taxon-name-part> <tp:taxon-name-part taxon-name-part-type="species" reg="mambilorum">mambilorum</tp:taxon-name-part></tp:taxon-name></italic> from small stream on Mount Manengouba (<named-content xmlns:xlink="http://www.w3.org/1999/xlink" content-type="dwc:institutional_code" xlink:type="simple">ZMB</named-content> Crust. 30326) <bold>h</bold> adult male (<abbrev xmlns:xlink="http://www.w3.org/1999/xlink" xlink:title="carapace width measured at widest point" id="ABBRID0E1GAI" xlink:type="simple">CW</abbrev> 31 mm) of <italic><tp:taxon-name><tp:taxon-name-part taxon-name-part-type="genus" reg="Potamonemus">P.</tp:taxon-name-part> <tp:taxon-name-part taxon-name-part-type="species" reg="man">man</tp:taxon-name-part></tp:taxon-name></italic> sp. nov. from Bakossi National Park (<named-content xmlns:xlink="http://www.w3.org/1999/xlink" content-type="dwc:institutional_code" xlink:type="simple">ZMB</named-content> Crust. 30328) <bold>k</bold> adult male, holotype (<abbrev xmlns:xlink="http://www.w3.org/1999/xlink" xlink:title="carapace width measured at widest point" id="ABBRID0EQHAI" xlink:type="simple">CW</abbrev> 25 mm) of <italic><tp:taxon-name><tp:taxon-name-part taxon-name-part-type="genus" reg="Potamonemus">P.</tp:taxon-name-part> <tp:taxon-name-part taxon-name-part-type="species" reg="man">man</tp:taxon-name-part></tp:taxon-name></italic> sp. nov. from Man Lake, Mount Manengouba (<named-content xmlns:xlink="http://www.w3.org/1999/xlink" content-type="dwc:institutional_code" xlink:type="simple">ZMB</named-content> Crust. 30320). Scale bars: 2 mm (<bold>a–k</bold>).</p></caption><graphic xmlns:xlink="http://www.w3.org/1999/xlink" xlink:href="zookeys-1017-111-g006.jpg" position="float" orientation="portrait" xlink:type="simple" id="oo_509447.jpg"><uri content-type="original_file" xlink:type="simple">https://binary.pensoft.net/fig/509447</uri></graphic></fig></tp:treatment-sec><tp:treatment-sec><!--Section generated to contain objects referenced in tp:taxon-treatment.--><fig id="F7" position="float" orientation="portrait"><object-id xmlns:xlink="http://www.w3.org/1999/xlink" content-type="doi" xlink:type="simple">10.3897/zookeys.1017.60990.figure7</object-id><object-id xmlns:xlink="http://www.w3.org/1999/xlink" content-type="arpha" xlink:type="simple">E1E4FB03-8A69-5878-AB52-4851DA9B3992</object-id><label>Figure 7.</label><caption><p>Frontal view of the left third maxilliped of adult males of species of <italic><tp:taxon-name><tp:taxon-name-part taxon-name-part-type="genus" reg="Potamonemus">Potamonemus</tp:taxon-name-part></tp:taxon-name></italic> from southwestern Cameroon <bold>a</bold> largest adult male (<abbrev xmlns:xlink="http://www.w3.org/1999/xlink" xlink:title="carapace width measured at widest point" id="ABBRID0EARAI" xlink:type="simple">CW</abbrev> 29 mm) of <italic><tp:taxon-name><tp:taxon-name-part taxon-name-part-type="genus" reg="Potamonemus">P.</tp:taxon-name-part> <tp:taxon-name-part taxon-name-part-type="species" reg="mambilorum">mambilorum</tp:taxon-name-part></tp:taxon-name></italic> from Mount Nlonako (<named-content xmlns:xlink="http://www.w3.org/1999/xlink" content-type="dwc:institutional_code" xlink:type="simple">ZMB</named-content> Crust. 32428) <bold>b</bold> adult male (<abbrev xmlns:xlink="http://www.w3.org/1999/xlink" xlink:title="carapace width measured at widest point" id="ABBRID0EWRAI" xlink:type="simple">CW</abbrev> 28 mm) of <italic><tp:taxon-name><tp:taxon-name-part taxon-name-part-type="genus" reg="Potamonemus">P.</tp:taxon-name-part> <tp:taxon-name-part taxon-name-part-type="species" reg="mambilorum">mambilorum</tp:taxon-name-part></tp:taxon-name></italic> from small stream on Mount Manengouba (<named-content xmlns:xlink="http://www.w3.org/1999/xlink" content-type="dwc:institutional_code" xlink:type="simple">ZMB</named-content> Crust. 30326) <bold>c</bold> adult male (<abbrev xmlns:xlink="http://www.w3.org/1999/xlink" xlink:title="carapace width measured at widest point" id="ABBRID0EMSAI" xlink:type="simple">CW</abbrev> 31 mm) of <italic><tp:taxon-name><tp:taxon-name-part taxon-name-part-type="genus" reg="Potamonemus">P.</tp:taxon-name-part> <tp:taxon-name-part taxon-name-part-type="species" reg="man">man</tp:taxon-name-part></tp:taxon-name></italic> sp. nov. from Bakossi National Park (<named-content xmlns:xlink="http://www.w3.org/1999/xlink" content-type="dwc:institutional_code" xlink:type="simple">ZMB</named-content> Crust. 30328) <bold>d</bold> adult male, holotype (<abbrev xmlns:xlink="http://www.w3.org/1999/xlink" xlink:title="carapace width measured at widest point" id="ABBRID0ECTAI" xlink:type="simple">CW</abbrev> 25 mm) of <italic><tp:taxon-name><tp:taxon-name-part taxon-name-part-type="genus" reg="Potamonemus">P.</tp:taxon-name-part> <tp:taxon-name-part taxon-name-part-type="species" reg="man">man</tp:taxon-name-part></tp:taxon-name></italic> sp. nov. from Man Lake, Mount Manengouba (<named-content xmlns:xlink="http://www.w3.org/1999/xlink" content-type="dwc:institutional_code" xlink:type="simple">ZMB</named-content> Crust. 30320). Frontal view of the left mandible of adult males of species of <italic><tp:taxon-name><tp:taxon-name-part taxon-name-part-type="genus" reg="Potamonemus">Potamonemus</tp:taxon-name-part></tp:taxon-name></italic> from southwestern Cameroon <bold>e</bold> largest adult male (<abbrev xmlns:xlink="http://www.w3.org/1999/xlink" xlink:title="carapace width measured at widest point" id="ABBRID0E6TAI" xlink:type="simple">CW</abbrev> 29 mm) of <italic><tp:taxon-name><tp:taxon-name-part taxon-name-part-type="genus" reg="Potamonemus">P.</tp:taxon-name-part> <tp:taxon-name-part taxon-name-part-type="species" reg="mambilorum">mambilorum</tp:taxon-name-part></tp:taxon-name></italic> from Mount Nlonako (<named-content xmlns:xlink="http://www.w3.org/1999/xlink" content-type="dwc:institutional_code" xlink:type="simple">ZMB</named-content> Crust. 32428) <bold>f</bold> adult male (<abbrev xmlns:xlink="http://www.w3.org/1999/xlink" xlink:title="carapace width measured at widest point" id="ABBRID0EVUAI" xlink:type="simple">CW</abbrev> 28 mm) of <italic><tp:taxon-name><tp:taxon-name-part taxon-name-part-type="genus" reg="Potamonemus">P.</tp:taxon-name-part> <tp:taxon-name-part taxon-name-part-type="species" reg="mambilorum">mambilorum</tp:taxon-name-part></tp:taxon-name></italic> from small stream on Mount Manengouba (<named-content xmlns:xlink="http://www.w3.org/1999/xlink" content-type="dwc:institutional_code" xlink:type="simple">ZMB</named-content> Crust. 30326) <bold>g</bold> adult male (<abbrev xmlns:xlink="http://www.w3.org/1999/xlink" xlink:title="carapace width measured at widest point" id="ABBRID0ELVAI" xlink:type="simple">CW</abbrev> 31 mm) of <italic><tp:taxon-name><tp:taxon-name-part taxon-name-part-type="genus" reg="Potamonemus">P.</tp:taxon-name-part> <tp:taxon-name-part taxon-name-part-type="species" reg="man">man</tp:taxon-name-part></tp:taxon-name></italic> sp. nov. from Bakossi National Park (<named-content xmlns:xlink="http://www.w3.org/1999/xlink" content-type="dwc:institutional_code" xlink:type="simple">ZMB</named-content> Crust. 30328) <bold>h</bold> adult male, holotype (<abbrev xmlns:xlink="http://www.w3.org/1999/xlink" xlink:title="carapace width measured at widest point" id="ABBRID0EBWAI" xlink:type="simple">CW</abbrev> 25 mm) of <italic><tp:taxon-name><tp:taxon-name-part taxon-name-part-type="genus" reg="Potamonemus">P.</tp:taxon-name-part> <tp:taxon-name-part taxon-name-part-type="species" reg="man">man</tp:taxon-name-part></tp:taxon-name></italic> sp. nov. from Man Lake, Mount Manengouba (<named-content xmlns:xlink="http://www.w3.org/1999/xlink" content-type="dwc:institutional_code" xlink:type="simple">ZMB</named-content> Crust. 30320). Scale bars: 5 mm (<bold>a–d</bold>), 2 mm (<bold>e–h</bold>).</p></caption><graphic xmlns:xlink="http://www.w3.org/1999/xlink" xlink:href="zookeys-1017-111-g007.jpg" position="float" orientation="portrait" xlink:type="simple" id="oo_509448.jpg"><uri content-type="original_file" xlink:type="simple">https://binary.pensoft.net/fig/509448</uri></graphic></fig><fig id="F8" position="float" orientation="portrait"><object-id xmlns:xlink="http://www.w3.org/1999/xlink" content-type="doi" xlink:type="simple">10.3897/zookeys.1017.60990.figure8</object-id><object-id xmlns:xlink="http://www.w3.org/1999/xlink" content-type="arpha" xlink:type="simple">8F142859-21DA-591B-8537-F55876ABF843</object-id><label>Figure 8.</label><caption><p>Bayesian Inference (<abbrev xmlns:xlink="http://www.w3.org/1999/xlink" xlink:title="Bayesian Inference" id="ABBRID0EXZAI" xlink:type="simple">BI</abbrev>) tree topology for the freshwater crab taxa from Cameroon included in this study derived from mtDNA sequences corresponding to three loci (partial 16S rRNA, COI, and 12S rRNA genes). Bayesian Inference (<abbrev xmlns:xlink="http://www.w3.org/1999/xlink" xlink:title="Bayesian Inference" id="ABBRID0E2ZAI" xlink:type="simple">BI</abbrev>) and ML statistical values (%) on the nodes indicate bootstrap support and posterior probabilities, respectively.</p></caption><graphic xmlns:xlink="http://www.w3.org/1999/xlink" xlink:href="zookeys-1017-111-g008.jpg" position="float" orientation="portrait" xlink:type="simple" id="oo_509449.jpg"><uri content-type="original_file" xlink:type="simple">https://binary.pensoft.net/fig/509449</uri></graphic></fig></tp:treatment-sec><ref-list><ref id="B17"><mixed-citation xmlns:xlink="http://www.w3.org/1999/xlink" xlink:type="simple"><person-group><name name-style="western"><surname>Mvogo Ndongo</surname><given-names>PA</given-names></name><name name-style="western"><surname>von Rintelen</surname><given-names>T</given-names></name><name name-style="western"><surname>Cumberlidge</surname><given-names>N</given-names></name></person-group> (<year>2019</year>) <article-title>Taxonomic revision of the endemic Cameroonian freshwater crab genus <italic><tp:taxon-name><tp:taxon-name-part taxon-name-part-type="genus">Louisea</tp:taxon-name-part></tp:taxon-name></italic> Cumberlidge, 1994 (<tp:taxon-name><tp:taxon-name-part taxon-name-part-type="subphylum">Crustacea</tp:taxon-name-part></tp:taxon-name>, <tp:taxon-name><tp:taxon-name-part taxon-name-part-type="order">Decapoda</tp:taxon-name-part></tp:taxon-name>, <tp:taxon-name><tp:taxon-name-part taxon-name-part-type="infraorder">Brachyura</tp:taxon-name-part></tp:taxon-name>, <tp:taxon-name><tp:taxon-name-part taxon-name-part-type="family">Potamonautidae</tp:taxon-name-part></tp:taxon-name>), with descriptions of two new species from Nkongsamba and Yabassi.</article-title><source>ZooKeys</source><volume>881</volume>: <fpage>135</fpage>–<lpage>164</lpage>. <ext-link xlink:type="simple" ext-link-type="doi" xlink:href="10.3897/zookeys.881.36744">https://doi.org/10.3897/zookeys.881.36744</ext-link></mixed-citation></ref><ref id="B22"><mixed-citation xmlns:xlink="http://www.w3.org/1999/xlink" xlink:type="simple"><person-group><name name-style="western"><surname>Mvogo Ndongo</surname><given-names>PA</given-names></name><name name-style="western"><surname>Cumberlidge</surname><given-names>N</given-names></name><name name-style="western"><surname>Poettinger</surname><given-names>TS</given-names></name><name name-style="western"><surname>von Rintelen</surname><given-names>T</given-names></name><name name-style="western"><surname>Tamesse</surname><given-names>JL</given-names></name><name name-style="western"><surname>Schubart</surname><given-names>CD</given-names></name></person-group> (<year>2017c</year>) <article-title>Molecular evidence for the assignment of the Cameroonian freshwater crab genus <italic><tp:taxon-name><tp:taxon-name-part taxon-name-part-type="genus">Louisea</tp:taxon-name-part></tp:taxon-name></italic> Cumberlidge, 1994, to the Afrotropical subfamily <tp:taxon-name><tp:taxon-name-part taxon-name-part-type="subfamily">Potamonautinae</tp:taxon-name-part></tp:taxon-name> Bott, 1970 (<tp:taxon-name><tp:taxon-name-part taxon-name-part-type="subphylum">Crustacea</tp:taxon-name-part></tp:taxon-name>: <tp:taxon-name><tp:taxon-name-part taxon-name-part-type="superfamily">Potamoidea</tp:taxon-name-part></tp:taxon-name>: <tp:taxon-name><tp:taxon-name-part taxon-name-part-type="family">Potamonautidae</tp:taxon-name-part></tp:taxon-name>).</article-title><source>Zootaxa</source><volume>4286</volume>: <fpage>439</fpage>–<lpage>444</lpage>. <ext-link xlink:type="simple" ext-link-type="doi" xlink:href="10.11646/zootaxa.4286.3.12">https://doi.org/10.11646/zootaxa.4286.3.12</ext-link></mixed-citation></ref><ref id="B18"><mixed-citation xmlns:xlink="http://www.w3.org/1999/xlink" xlink:type="simple"><person-group><name name-style="western"><surname>Mvogo Ndongo</surname><given-names>PA</given-names></name><name name-style="western"><surname>von Rintelen</surname><given-names>T</given-names></name><name name-style="western"><surname>Tomedi-Tabi Eyango</surname><given-names>M</given-names></name><name name-style="western"><surname>Cumberlidge</surname><given-names>N</given-names></name></person-group> (<year>2020</year>) <article-title>Morphological and molecular analyses reveal three new species of the freshwater crab genus <italic><tp:taxon-name><tp:taxon-name-part taxon-name-part-type="genus">Buea</tp:taxon-name-part></tp:taxon-name></italic> Cumberlidge, Mvogo Ndongo, Clark &amp; Daniels, 2019 (<tp:taxon-name><tp:taxon-name-part taxon-name-part-type="subphylum">Crustacea</tp:taxon-name-part></tp:taxon-name>: <tp:taxon-name><tp:taxon-name-part taxon-name-part-type="infraorder">Brachyura</tp:taxon-name-part></tp:taxon-name>: <tp:taxon-name><tp:taxon-name-part taxon-name-part-type="family">Potamonautidae</tp:taxon-name-part></tp:taxon-name>) from a rainforest biodiversity hotspot in Cameroon, Central Africa.</article-title><source>Journal of Crustacean Biology</source><volume>40</volume>: <fpage>288</fpage>–<lpage>300</lpage>. <ext-link xlink:type="simple" ext-link-type="doi" xlink:href="10.1093/jcbiol/ruaa019">https://doi.org/10.1093/jcbiol/ruaa019</ext-link></mixed-citation></ref><ref id="B15"><mixed-citation xmlns:xlink="http://www.w3.org/1999/xlink" xlink:type="simple"><person-group><name name-style="western"><surname>Daniels</surname><given-names>SR</given-names></name><name name-style="western"><surname>Phiri</surname><given-names>EE</given-names></name><name name-style="western"><surname>Klaus</surname><given-names>S</given-names></name><name name-style="western"><surname>Albrecht</surname><given-names>C</given-names></name><name name-style="western"><surname>Cumberlidge</surname><given-names>N</given-names></name></person-group> (<year>2015</year>) <article-title>Multi-locus phylogeny of the Afrotropical freshwater crab fauna reveals historical drainage connectivity and transoceanic dispersal since the Eocene.</article-title><source>Systematic Biology</source><volume>64</volume>: <fpage>549</fpage>–<lpage>567</lpage>. <ext-link xlink:type="simple" ext-link-type="doi" xlink:href="10.1093/sysbio/syv011">https://doi.org/10.1093/sysbio/syv011</ext-link></mixed-citation></ref><ref id="B12"><mixed-citation xmlns:xlink="http://www.w3.org/1999/xlink" xlink:type="simple"><person-group><name name-style="western"><surname>Cumberlidge</surname><given-names>N</given-names></name><name name-style="western"><surname>Clark</surname><given-names>PF</given-names></name></person-group> (<year>1992</year>) <article-title>A new genus and species of fresh-water crab from Cameroon, West Africa (<tp:taxon-name><tp:taxon-name-part taxon-name-part-type="subphylum">Crustacea</tp:taxon-name-part></tp:taxon-name>, <tp:taxon-name><tp:taxon-name-part taxon-name-part-type="infraorder">Brachyura</tp:taxon-name-part></tp:taxon-name>, <tp:taxon-name><tp:taxon-name-part taxon-name-part-type="superfamily">Potamoidea</tp:taxon-name-part></tp:taxon-name>, <tp:taxon-name><tp:taxon-name-part taxon-name-part-type="family">Potamonautidae</tp:taxon-name-part></tp:taxon-name>).</article-title><source>Bulletin of the British Museum (Natural History)</source><volume>58</volume>: <fpage>149</fpage>–<lpage>156</lpage>.</mixed-citation></ref><ref id="B5"><mixed-citation xmlns:xlink="http://www.w3.org/1999/xlink" xlink:type="simple"><person-group><name name-style="western"><surname>Cumberlidge</surname><given-names>N</given-names></name></person-group> (<year>1993c</year>) <article-title>Two new species of <italic><tp:taxon-name><tp:taxon-name-part taxon-name-part-type="genus">Potamonemus</tp:taxon-name-part></tp:taxon-name></italic> Cumberlidge and Clark, 1992 (<tp:taxon-name><tp:taxon-name-part taxon-name-part-type="infraorder">Brachyura</tp:taxon-name-part></tp:taxon-name>, <tp:taxon-name><tp:taxon-name-part taxon-name-part-type="superfamily">Potamoidea</tp:taxon-name-part></tp:taxon-name>, <tp:taxon-name><tp:taxon-name-part taxon-name-part-type="family">Potamonautidae</tp:taxon-name-part></tp:taxon-name>) from the rain forests of West Africa.</article-title><source>Journal of Crustacean Biology</source><volume>13</volume>: <fpage>571</fpage>–<lpage>584</lpage>. <ext-link xlink:type="simple" ext-link-type="doi" xlink:href="10.2307/1548798">https://doi.org/10.2307/1548798</ext-link></mixed-citation></ref><ref id="B13"><mixed-citation xmlns:xlink="http://www.w3.org/1999/xlink" xlink:type="simple"><person-group><name name-style="western"><surname>Cumberlidge</surname><given-names>N</given-names></name><name name-style="western"><surname>Mvogo Ndongo</surname><given-names>PA</given-names></name><name name-style="western"><surname>Clark</surname><given-names>PF</given-names></name><name name-style="western"><surname>Daniels</surname><given-names>SR</given-names></name></person-group> (<year>2019</year>) <article-title>A new genus for the freshwater crab <italic><tp:taxon-name><tp:taxon-name-part taxon-name-part-type="genus">Potamonemus</tp:taxon-name-part> <tp:taxon-name-part taxon-name-part-type="species">asylos</tp:taxon-name-part></tp:taxon-name></italic> Cumberlidge, 1993, (<tp:taxon-name><tp:taxon-name-part taxon-name-part-type="infraorder">Brachyura</tp:taxon-name-part></tp:taxon-name>: <tp:taxon-name><tp:taxon-name-part taxon-name-part-type="superfamily">Potamoidea</tp:taxon-name-part></tp:taxon-name>: <tp:taxon-name><tp:taxon-name-part taxon-name-part-type="family">Potamonautidae</tp:taxon-name-part></tp:taxon-name>) from Cameroon, Central Africa, with a key to the genera of the <tp:taxon-name><tp:taxon-name-part taxon-name-part-type="subfamily">Potamonautinae</tp:taxon-name-part></tp:taxon-name>.</article-title><source>Journal of Natural History</source><volume>53</volume>: <fpage>659</fpage>–<lpage>676</lpage>. <ext-link xlink:type="simple" ext-link-type="doi" xlink:href="10.1080/00222933.2019.1583390">https://doi.org/10.1080/00222933.2019.1583390</ext-link></mixed-citation></ref><ref id="B19"><mixed-citation xmlns:xlink="http://www.w3.org/1999/xlink" xlink:type="simple"><person-group><name name-style="western"><surname>Mvogo Ndongo</surname><given-names>PA</given-names></name><name name-style="western"><surname>Schubart</surname><given-names>CD</given-names></name><name name-style="western"><surname>von Rintelen</surname><given-names>T</given-names></name><name name-style="western"><surname>Tamesse</surname><given-names>JL</given-names></name><name name-style="western"><surname>Cumberlidge</surname><given-names>N</given-names></name></person-group> (<year>2017a</year>) <article-title>Morphological and molecular evidence for a new species of freshwater crab of the genus <italic><tp:taxon-name><tp:taxon-name-part taxon-name-part-type="genus">Sudanonautes</tp:taxon-name-part></tp:taxon-name></italic> Bott, 1955 (<tp:taxon-name><tp:taxon-name-part taxon-name-part-type="infraorder">Brachyura</tp:taxon-name-part></tp:taxon-name>: <tp:taxon-name><tp:taxon-name-part taxon-name-part-type="superfamily">Potamoidea</tp:taxon-name-part></tp:taxon-name>: <tp:taxon-name><tp:taxon-name-part taxon-name-part-type="family">Potamonautidae</tp:taxon-name-part></tp:taxon-name>) from Cameroon, with notes on its ecology.</article-title><source>Zootaxa</source><volume>4242</volume>: <fpage>161</fpage>–<lpage>173</lpage>. <ext-link xlink:type="simple" ext-link-type="doi" xlink:href="10.11646/zootaxa.4242.1.8">https://doi.org/10.11646/zootaxa.4242.1.8</ext-link></mixed-citation></ref><ref id="B20"><mixed-citation xmlns:xlink="http://www.w3.org/1999/xlink" xlink:type="simple"><person-group><name name-style="western"><surname>Mvogo Ndongo</surname><given-names>PA</given-names></name><name name-style="western"><surname>von Rintelen</surname><given-names>T</given-names></name><name name-style="western"><surname>Albrecht</surname><given-names>C</given-names></name><name name-style="western"><surname>Tamesse</surname><given-names>JL</given-names></name><name name-style="western"><surname>Cumberlidge</surname><given-names>N</given-names></name></person-group> (<year>2018</year>) <article-title>Lost species in Cameroon: rediscovery of the endangered freshwater crab, <italic><tp:taxon-name><tp:taxon-name-part taxon-name-part-type="genus">Louisea</tp:taxon-name-part> <tp:taxon-name-part taxon-name-part-type="species">balssi</tp:taxon-name-part></tp:taxon-name></italic> (Bott, 1959) (<tp:taxon-name><tp:taxon-name-part taxon-name-part-type="infraorder">Brachyura</tp:taxon-name-part></tp:taxon-name>: <tp:taxon-name><tp:taxon-name-part taxon-name-part-type="family">Potamonautidae</tp:taxon-name-part></tp:taxon-name>), with notes on its ecology and conservation.</article-title><source>Zootaxa</source><volume>4394</volume>: <fpage>407</fpage>–<lpage>416</lpage>. <ext-link xlink:type="simple" ext-link-type="doi" xlink:href="10.11646/zootaxa.4394.3.6">https://doi.org/10.11646/zootaxa.4394.3.6</ext-link></mixed-citation></ref></ref-list></tp:taxon-treatment>
