# Supplementary material for: A new species of the freshwater crab genus Potamonemus Cumberlidge & Clark, 1992 (Crustacea, Potamonautidae) endemic to the forested highlands of southwestern Cameroon, Central Africa
Source: Zookeys. 2021 Feb 15;1017:111–25. doi: 10.3897/zookeys.1017.60990 (PMC7900062; doi:10.3897/zookeys.1017.60990)
Supplement: XML Treatment for Potamonemus mambilorum [file zookeys.1017.60990-treatment2.xml]

<!DOCTYPE tp:taxon-treatment
  PUBLIC "-//TaxonX//DTD Taxonomic Treatment Publishing DTD v0 20100105//EN" "tax-treatment-NSO.dtd">
<tp:taxon-treatment xmlns:tp="http://www.plazi.org/taxpub"><tp:treatment-meta><kwd-group><label>Taxon classification</label><kwd><named-content xmlns:xlink="http://www.w3.org/1999/xlink" content-type="kingdom">Animalia</named-content></kwd><kwd><named-content xmlns:xlink="http://www.w3.org/1999/xlink" content-type="order">Decapoda</named-content></kwd><kwd><named-content xmlns:xlink="http://www.w3.org/1999/xlink" content-type="family">Potamonautidae</named-content></kwd></kwd-group><mixed-citation publication-type="journal"><person-group><name><surname>Ndongo</surname><given-names>Pierre A. Mvogo</given-names></name><name><surname>von Rintelen</surname><given-names>Thomas</given-names></name><name><surname>Cumberlidge</surname><given-names>Neil</given-names></name></person-group><article-title>A new species of the freshwater crab genus <italic><tp:taxon-name><tp:taxon-name-part taxon-name-part-type="genus" reg="Potamonemus">Potamonemus</tp:taxon-name-part></tp:taxon-name></italic> Cumberlidge &amp; Clark, 1992 (<tp:taxon-name><tp:taxon-name-part taxon-name-part-type="subphylum">Crustacea</tp:taxon-name-part></tp:taxon-name>, <tp:taxon-name><tp:taxon-name-part taxon-name-part-type="family">Potamonautidae</tp:taxon-name-part></tp:taxon-name>) endemic to the forested highlands of southwestern Cameroon, Central Africa</article-title><source>Zookeys</source><day>15</day><month>2</month><year>2021</year><volume>1017</volume><fpage>111</fpage><lpage>125</lpage><pub-id pub-id-type="doi">10.3897/zookeys.1017.60990</pub-id></mixed-citation></tp:treatment-meta><tp:nomenclature><tp:taxon-name><object-id xmlns:xlink="http://www.w3.org/1999/xlink" content-type="arpha" xlink:type="simple">F7A19E54-7650-576E-997F-BB44B56700A0</object-id>
                <tp:taxon-name-part taxon-name-part-type="genus" reg="Potamonemus">Potamonemus</tp:taxon-name-part>
                <tp:taxon-name-part taxon-name-part-type="species" reg="mambilorum">mambilorum</tp:taxon-name-part>
              </tp:taxon-name><tp:taxon-authority>Cumberlidge &amp; Clark, 1992</tp:taxon-authority><xref ref-type="fig" rid="F1">Figures 1b</xref><xref ref-type="fig" rid="F2">, 2b</xref><xref ref-type="fig" rid="F3">, 3b</xref><xref ref-type="fig" rid="F4">, 4b</xref><xref ref-type="fig" rid="F5">, 5c, d, i</xref><xref ref-type="fig" rid="F6">, 6d–f</xref><xref ref-type="fig" rid="F7">, 7b, f</xref></tp:nomenclature><tp:treatment-sec sec-type="material" id="SECID0ELKAI"><title>Material examined.</title><p>6 adult ♂ (<abbrev xmlns:xlink="http://www.w3.org/1999/xlink" xlink:title="carapace width measured at widest point" id="ABBRID0ERKAI" xlink:type="simple">CW</abbrev> 29.05 mm, <abbrev xmlns:xlink="http://www.w3.org/1999/xlink" xlink:title="carapace length measured along medial line from anterior to posterior margin" id="ABBRID0EVKAI" xlink:type="simple">CL</abbrev> 21.17 mm, <abbrev xmlns:xlink="http://www.w3.org/1999/xlink" xlink:title="carapace height measured at maximum height of cephalothorax" id="ABBRID0EZKAI" xlink:type="simple">CH</abbrev> 12.10 mm, <abbrev xmlns:xlink="http://www.w3.org/1999/xlink" xlink:title="front width measured along anterior frontal margin between inner angles of orbits" id="ABBRID0E4KAI" xlink:type="simple">FW</abbrev> 8.85 mm; <abbrev xmlns:xlink="http://www.w3.org/1999/xlink" xlink:title="carapace width measured at widest point" id="ABBRID0EBLAI" xlink:type="simple">CW</abbrev> 29.56 mm, <abbrev xmlns:xlink="http://www.w3.org/1999/xlink" xlink:title="carapace length measured along medial line from anterior to posterior margin" id="ABBRID0EFLAI" xlink:type="simple">CL</abbrev> 21.35 mm, <abbrev xmlns:xlink="http://www.w3.org/1999/xlink" xlink:title="carapace height measured at maximum height of cephalothorax" id="ABBRID0EJLAI" xlink:type="simple">CH</abbrev> 12.34 mm, <abbrev xmlns:xlink="http://www.w3.org/1999/xlink" xlink:title="front width measured along anterior frontal margin between inner angles of orbits" id="ABBRID0ENLAI" xlink:type="simple">FW</abbrev> 9.12 mm; <abbrev xmlns:xlink="http://www.w3.org/1999/xlink" xlink:title="carapace width measured at widest point" id="ABBRID0ERLAI" xlink:type="simple">CW</abbrev> 29.16 mm, <abbrev xmlns:xlink="http://www.w3.org/1999/xlink" xlink:title="carapace length measured along medial line from anterior to posterior margin" id="ABBRID0EVLAI" xlink:type="simple">CL</abbrev> 20.70 mm, <abbrev xmlns:xlink="http://www.w3.org/1999/xlink" xlink:title="carapace height measured at maximum height of cephalothorax" id="ABBRID0EZLAI" xlink:type="simple">CH</abbrev> 12.00 mm, <abbrev xmlns:xlink="http://www.w3.org/1999/xlink" xlink:title="front width measured along anterior frontal margin between inner angles of orbits" id="ABBRID0E4LAI" xlink:type="simple">FW</abbrev> 9.12 mm; <abbrev xmlns:xlink="http://www.w3.org/1999/xlink" xlink:title="carapace width measured at widest point" id="ABBRID0EBMAI" xlink:type="simple">CW</abbrev> 28.93 mm, <abbrev xmlns:xlink="http://www.w3.org/1999/xlink" xlink:title="carapace length measured along medial line from anterior to posterior margin" id="ABBRID0EFMAI" xlink:type="simple">CL</abbrev> 20.69 mm, <abbrev xmlns:xlink="http://www.w3.org/1999/xlink" xlink:title="carapace height measured at maximum height of cephalothorax" id="ABBRID0EJMAI" xlink:type="simple">CH</abbrev> 11.85 mm, <abbrev xmlns:xlink="http://www.w3.org/1999/xlink" xlink:title="front width measured along anterior frontal margin between inner angles of orbits" id="ABBRID0ENMAI" xlink:type="simple">FW</abbrev> 9.94 mm; <abbrev xmlns:xlink="http://www.w3.org/1999/xlink" xlink:title="carapace width measured at widest point" id="ABBRID0ERMAI" xlink:type="simple">CW</abbrev> 26.74 mm, <abbrev xmlns:xlink="http://www.w3.org/1999/xlink" xlink:title="carapace length measured along medial line from anterior to posterior margin" id="ABBRID0EVMAI" xlink:type="simple">CL</abbrev> 19.62 mm, <abbrev xmlns:xlink="http://www.w3.org/1999/xlink" xlink:title="carapace height measured at maximum height of cephalothorax" id="ABBRID0EZMAI" xlink:type="simple">CH</abbrev> 11.32 mm, <abbrev xmlns:xlink="http://www.w3.org/1999/xlink" xlink:title="front width measured along anterior frontal margin between inner angles of orbits" id="ABBRID0E4MAI" xlink:type="simple">FW</abbrev> 9.63 mm; <abbrev xmlns:xlink="http://www.w3.org/1999/xlink" xlink:title="carapace width measured at widest point" id="ABBRID0EBNAI" xlink:type="simple">CW</abbrev> 26.74 mm, <abbrev xmlns:xlink="http://www.w3.org/1999/xlink" xlink:title="carapace length measured along medial line from anterior to posterior margin" id="ABBRID0EFNAI" xlink:type="simple">CL</abbrev> 19.62 mm, <abbrev xmlns:xlink="http://www.w3.org/1999/xlink" xlink:title="carapace height measured at maximum height of cephalothorax" id="ABBRID0EJNAI" xlink:type="simple">CH</abbrev> 11.32 mm, <abbrev xmlns:xlink="http://www.w3.org/1999/xlink" xlink:title="front width measured along anterior frontal margin between inner angles of orbits" id="ABBRID0ENNAI" xlink:type="simple">FW</abbrev> 9.63 mm). 2 adult ♀ (<abbrev xmlns:xlink="http://www.w3.org/1999/xlink" xlink:title="carapace width measured at widest point" id="ABBRID0ERNAI" xlink:type="simple">CW</abbrev> 27.06 mm, <abbrev xmlns:xlink="http://www.w3.org/1999/xlink" xlink:title="carapace length measured along medial line from anterior to posterior margin" id="ABBRID0EVNAI" xlink:type="simple">CL</abbrev> 19.76 mm, <abbrev xmlns:xlink="http://www.w3.org/1999/xlink" xlink:title="carapace height measured at maximum height of cephalothorax" id="ABBRID0EZNAI" xlink:type="simple">CH</abbrev> 12.45 mm, <abbrev xmlns:xlink="http://www.w3.org/1999/xlink" xlink:title="front width measured along anterior frontal margin between inner angles of orbits" id="ABBRID0E4NAI" xlink:type="simple">FW</abbrev> 8.34 mm; <abbrev xmlns:xlink="http://www.w3.org/1999/xlink" xlink:title="carapace width measured at widest point" id="ABBRID0EBOAI" xlink:type="simple">CW</abbrev> 26.68 mm, <abbrev xmlns:xlink="http://www.w3.org/1999/xlink" xlink:title="carapace length measured along medial line from anterior to posterior margin" id="ABBRID0EFOAI" xlink:type="simple">CL</abbrev> 19.06 mm, <abbrev xmlns:xlink="http://www.w3.org/1999/xlink" xlink:title="carapace height measured at maximum height of cephalothorax" id="ABBRID0EJOAI" xlink:type="simple">CH</abbrev> 11.03 mm, <abbrev xmlns:xlink="http://www.w3.org/1999/xlink" xlink:title="front width measured along anterior frontal margin between inner angles of orbits" id="ABBRID0ENOAI" xlink:type="simple">FW</abbrev> 7.72 mm); Cameroon, Littoral region, Mount Nlonako Ecological Reserve (<named-content xmlns:xlink="http://www.w3.org/1999/xlink" content-type="dwc:verbatimCoordinates" xlink:type="simple"><named-content content-type="geo-json" specific-use="{&#34;type&#34;:&#34;Point&#34;,&#34;coordinates&#34;:[9.984830,4.891820]}" id="NCID0EUOAI" xlink:type="simple">4.891820, 9.984830</named-content></named-content>), 900 m <abbrev xmlns:xlink="http://www.w3.org/1999/xlink" xlink:title="above sea level" id="ABBRID0EZOAI" xlink:type="simple">a.s.l</abbrev>., 26 May 2018, coll. P.A. Mvogo Ndongo (<named-content xmlns:xlink="http://www.w3.org/1999/xlink" content-type="dwc:institutional_code" xlink:type="simple">ZMB</named-content> Crust. 32428). 1 adult ♂ (<abbrev xmlns:xlink="http://www.w3.org/1999/xlink" xlink:title="carapace width measured at widest point" id="ABBRID0ECPAI" xlink:type="simple">CW</abbrev> 28.00 mm, <abbrev xmlns:xlink="http://www.w3.org/1999/xlink" xlink:title="carapace length measured along medial line from anterior to posterior margin" id="ABBRID0EGPAI" xlink:type="simple">CL</abbrev> 19.10 mm, <abbrev xmlns:xlink="http://www.w3.org/1999/xlink" xlink:title="carapace height measured at maximum height of cephalothorax" id="ABBRID0EKPAI" xlink:type="simple">CH</abbrev> 11.37 mm, <abbrev xmlns:xlink="http://www.w3.org/1999/xlink" xlink:title="front width measured along anterior frontal margin between inner angles of orbits" id="ABBRID0EOPAI" xlink:type="simple">FW</abbrev> 8.56 mm); 1 adult ♀ (<abbrev xmlns:xlink="http://www.w3.org/1999/xlink" xlink:title="carapace width measured at widest point" id="ABBRID0ESPAI" xlink:type="simple">CW</abbrev> 28.36 mm, <abbrev xmlns:xlink="http://www.w3.org/1999/xlink" xlink:title="carapace length measured along medial line from anterior to posterior margin" id="ABBRID0EWPAI" xlink:type="simple">CL</abbrev> 20.00 mm, <abbrev xmlns:xlink="http://www.w3.org/1999/xlink" xlink:title="carapace height measured at maximum height of cephalothorax" id="ABBRID0E1PAI" xlink:type="simple">CH</abbrev> 10.27 mm, <abbrev xmlns:xlink="http://www.w3.org/1999/xlink" xlink:title="front width measured along anterior frontal margin between inner angles of orbits" id="ABBRID0E5PAI" xlink:type="simple">FW</abbrev> 7.79 mm; Southwest Region, Mount Manengouba Ecological Reserve, small stream around the mountain (<named-content xmlns:xlink="http://www.w3.org/1999/xlink" content-type="dwc:institutional_code" xlink:type="simple">ZMB</named-content> Crust. 30326) (<named-content xmlns:xlink="http://www.w3.org/1999/xlink" content-type="dwc:verbatimCoordinates" xlink:type="simple"><named-content content-type="geo-json" specific-use="{&#34;type&#34;:&#34;Point&#34;,&#34;coordinates&#34;:[9.836150,5.034920]}" id="NCID0EKQAI" xlink:type="simple">5.034920, 9.836150</named-content></named-content>), 1,958 m asl, 14 March 2017, coll. P.A. Mvogo Ndongo.</p><fig id="F7" position="float" orientation="portrait"><object-id xmlns:xlink="http://www.w3.org/1999/xlink" content-type="doi" xlink:type="simple">10.3897/zookeys.1017.60990.figure7</object-id><object-id xmlns:xlink="http://www.w3.org/1999/xlink" content-type="arpha" xlink:type="simple">E1E4FB03-8A69-5878-AB52-4851DA9B3992</object-id><label>Figure 7.</label><caption><p>Frontal view of the left third maxilliped of adult males of species of <italic><tp:taxon-name><tp:taxon-name-part taxon-name-part-type="genus" reg="Potamonemus">Potamonemus</tp:taxon-name-part></tp:taxon-name></italic> from southwestern Cameroon <bold>a</bold> largest adult male (<abbrev xmlns:xlink="http://www.w3.org/1999/xlink" xlink:title="carapace width measured at widest point" id="ABBRID0EARAI" xlink:type="simple">CW</abbrev> 29 mm) of <italic><tp:taxon-name><tp:taxon-name-part taxon-name-part-type="genus" reg="Potamonemus">P.</tp:taxon-name-part> <tp:taxon-name-part taxon-name-part-type="species" reg="mambilorum">mambilorum</tp:taxon-name-part></tp:taxon-name></italic> from Mount Nlonako (<named-content xmlns:xlink="http://www.w3.org/1999/xlink" content-type="dwc:institutional_code" xlink:type="simple">ZMB</named-content> Crust. 32428) <bold>b</bold> adult male (<abbrev xmlns:xlink="http://www.w3.org/1999/xlink" xlink:title="carapace width measured at widest point" id="ABBRID0EWRAI" xlink:type="simple">CW</abbrev> 28 mm) of <italic><tp:taxon-name><tp:taxon-name-part taxon-name-part-type="genus" reg="Potamonemus">P.</tp:taxon-name-part> <tp:taxon-name-part taxon-name-part-type="species" reg="mambilorum">mambilorum</tp:taxon-name-part></tp:taxon-name></italic> from small stream on Mount Manengouba (<named-content xmlns:xlink="http://www.w3.org/1999/xlink" content-type="dwc:institutional_code" xlink:type="simple">ZMB</named-content> Crust. 30326) <bold>c</bold> adult male (<abbrev xmlns:xlink="http://www.w3.org/1999/xlink" xlink:title="carapace width measured at widest point" id="ABBRID0EMSAI" xlink:type="simple">CW</abbrev> 31 mm) of <italic><tp:taxon-name><tp:taxon-name-part taxon-name-part-type="genus" reg="Potamonemus">P.</tp:taxon-name-part> <tp:taxon-name-part taxon-name-part-type="species" reg="man">man</tp:taxon-name-part></tp:taxon-name></italic> sp. nov. from Bakossi National Park (<named-content xmlns:xlink="http://www.w3.org/1999/xlink" content-type="dwc:institutional_code" xlink:type="simple">ZMB</named-content> Crust. 30328) <bold>d</bold> adult male, holotype (<abbrev xmlns:xlink="http://www.w3.org/1999/xlink" xlink:title="carapace width measured at widest point" id="ABBRID0ECTAI" xlink:type="simple">CW</abbrev> 25 mm) of <italic><tp:taxon-name><tp:taxon-name-part taxon-name-part-type="genus" reg="Potamonemus">P.</tp:taxon-name-part> <tp:taxon-name-part taxon-name-part-type="species" reg="man">man</tp:taxon-name-part></tp:taxon-name></italic> sp. nov. from Man Lake, Mount Manengouba (<named-content xmlns:xlink="http://www.w3.org/1999/xlink" content-type="dwc:institutional_code" xlink:type="simple">ZMB</named-content> Crust. 30320). Frontal view of the left mandible of adult males of species of <italic><tp:taxon-name><tp:taxon-name-part taxon-name-part-type="genus" reg="Potamonemus">Potamonemus</tp:taxon-name-part></tp:taxon-name></italic> from southwestern Cameroon <bold>e</bold> largest adult male (<abbrev xmlns:xlink="http://www.w3.org/1999/xlink" xlink:title="carapace width measured at widest point" id="ABBRID0E6TAI" xlink:type="simple">CW</abbrev> 29 mm) of <italic><tp:taxon-name><tp:taxon-name-part taxon-name-part-type="genus" reg="Potamonemus">P.</tp:taxon-name-part> <tp:taxon-name-part taxon-name-part-type="species" reg="mambilorum">mambilorum</tp:taxon-name-part></tp:taxon-name></italic> from Mount Nlonako (<named-content xmlns:xlink="http://www.w3.org/1999/xlink" content-type="dwc:institutional_code" xlink:type="simple">ZMB</named-content> Crust. 32428) <bold>f</bold> adult male (<abbrev xmlns:xlink="http://www.w3.org/1999/xlink" xlink:title="carapace width measured at widest point" id="ABBRID0EVUAI" xlink:type="simple">CW</abbrev> 28 mm) of <italic><tp:taxon-name><tp:taxon-name-part taxon-name-part-type="genus" reg="Potamonemus">P.</tp:taxon-name-part> <tp:taxon-name-part taxon-name-part-type="species" reg="mambilorum">mambilorum</tp:taxon-name-part></tp:taxon-name></italic> from small stream on Mount Manengouba (<named-content xmlns:xlink="http://www.w3.org/1999/xlink" content-type="dwc:institutional_code" xlink:type="simple">ZMB</named-content> Crust. 30326) <bold>g</bold> adult male (<abbrev xmlns:xlink="http://www.w3.org/1999/xlink" xlink:title="carapace width measured at widest point" id="ABBRID0ELVAI" xlink:type="simple">CW</abbrev> 31 mm) of <italic><tp:taxon-name><tp:taxon-name-part taxon-name-part-type="genus" reg="Potamonemus">P.</tp:taxon-name-part> <tp:taxon-name-part taxon-name-part-type="species" reg="man">man</tp:taxon-name-part></tp:taxon-name></italic> sp. nov. from Bakossi National Park (<named-content xmlns:xlink="http://www.w3.org/1999/xlink" content-type="dwc:institutional_code" xlink:type="simple">ZMB</named-content> Crust. 30328) <bold>h</bold> adult male, holotype (<abbrev xmlns:xlink="http://www.w3.org/1999/xlink" xlink:title="carapace width measured at widest point" id="ABBRID0EBWAI" xlink:type="simple">CW</abbrev> 25 mm) of <italic><tp:taxon-name><tp:taxon-name-part taxon-name-part-type="genus" reg="Potamonemus">P.</tp:taxon-name-part> <tp:taxon-name-part taxon-name-part-type="species" reg="man">man</tp:taxon-name-part></tp:taxon-name></italic> sp. nov. from Man Lake, Mount Manengouba (<named-content xmlns:xlink="http://www.w3.org/1999/xlink" content-type="dwc:institutional_code" xlink:type="simple">ZMB</named-content> Crust. 30320). Scale bars: 5 mm (<bold>a–d</bold>), 2 mm (<bold>e–h</bold>).</p></caption><graphic xmlns:xlink="http://www.w3.org/1999/xlink" xlink:href="zookeys-1017-111-g007.jpg" position="float" orientation="portrait" xlink:type="simple" id="oo_509448.jpg"><uri content-type="original_file" xlink:type="simple">https://binary.pensoft.net/fig/509448</uri></graphic></fig></tp:treatment-sec><tp:treatment-sec sec-type="remarks" id="SECID0E5WAI"><title>Remarks.</title><p>The distributional range of <italic><tp:taxon-name><tp:taxon-name-part taxon-name-part-type="genus" reg="Potamonemus">P.</tp:taxon-name-part> <tp:taxon-name-part taxon-name-part-type="species" reg="mambilorum">mambilorum</tp:taxon-name-part></tp:taxon-name></italic> is extended in this work by the discovery of populations in Mount Nlonako Ecological Reserve in the littoral region of Cameroon. <italic><tp:taxon-name><tp:taxon-name-part taxon-name-part-type="genus" reg="Potamonemus">Potamonemus</tp:taxon-name-part> <tp:taxon-name-part taxon-name-part-type="species" reg="mambilorum">mambilorum</tp:taxon-name-part></tp:taxon-name></italic> was previously known from seven localities in the forested highlands and lowlands of southwestern Cameroon (extent of occurrence (<abbrev xmlns:xlink="http://www.w3.org/1999/xlink" xlink:title="extent of occurrence" id="ABBRID0E1XAI" xlink:type="simple">EOO</abbrev>) 43,291 km<sup>2</sup>). The conservation status of this species was assessed as Least Concern (<xref ref-type="bibr" rid="B9">Cumberlidge 2008a</xref>), but this was before the threats to the freshwater ecosystems of this part of Africa were brought to light. The conservation status of <italic><tp:taxon-name><tp:taxon-name-part taxon-name-part-type="genus" reg="Potamonemus">P.</tp:taxon-name-part> <tp:taxon-name-part taxon-name-part-type="species" reg="sachsi">sachsi</tp:taxon-name-part></tp:taxon-name></italic> was assessed as Vulnerable, B1ab(iii)+2ab(iii), based on its distributional range that includes the Bamenda highlands in southwest Cameroon and the neighboring Obudu plateau in southeast Nigeria, which is continuous with the Bamenda highlands (<abbrev xmlns:xlink="http://www.w3.org/1999/xlink" xlink:title="extent of occurrence" id="ABBRID0EPYAI" xlink:type="simple">EOO</abbrev> 24,219 km<sup>2</sup>) and perceived threats (<xref ref-type="bibr" rid="B10">Cumberlidge 2008b</xref>). The areas where <italic><tp:taxon-name><tp:taxon-name-part taxon-name-part-type="genus" reg="Potamonemus">P.</tp:taxon-name-part> <tp:taxon-name-part taxon-name-part-type="species" reg="mambilorum">mambilorum</tp:taxon-name-part></tp:taxon-name></italic> and <italic><tp:taxon-name><tp:taxon-name-part taxon-name-part-type="genus" reg="Potamonemus">P.</tp:taxon-name-part> <tp:taxon-name-part taxon-name-part-type="species" reg="sachsi">sachsi</tp:taxon-name-part></tp:taxon-name></italic> occur are now known to be at risk from a number of anthropogenic threats, including deforestation, together with intensive and encroaching agricultural practices and firewood collection, as well as release of pollutants such as agrochemicals potentially affecting the eggs, hatchling-carrying female crabs, and other aquatic organisms.</p><fig id="F8" position="float" orientation="portrait"><object-id xmlns:xlink="http://www.w3.org/1999/xlink" content-type="doi" xlink:type="simple">10.3897/zookeys.1017.60990.figure8</object-id><object-id xmlns:xlink="http://www.w3.org/1999/xlink" content-type="arpha" xlink:type="simple">8F142859-21DA-591B-8537-F55876ABF843</object-id><label>Figure 8.</label><caption><p>Bayesian Inference (<abbrev xmlns:xlink="http://www.w3.org/1999/xlink" xlink:title="Bayesian Inference" id="ABBRID0EXZAI" xlink:type="simple">BI</abbrev>) tree topology for the freshwater crab taxa from Cameroon included in this study derived from mtDNA sequences corresponding to three loci (partial 16S rRNA, COI, and 12S rRNA genes). Bayesian Inference (<abbrev xmlns:xlink="http://www.w3.org/1999/xlink" xlink:title="Bayesian Inference" id="ABBRID0E2ZAI" xlink:type="simple">BI</abbrev>) and ML statistical values (%) on the nodes indicate bootstrap support and posterior probabilities, respectively.</p></caption><graphic xmlns:xlink="http://www.w3.org/1999/xlink" xlink:href="zookeys-1017-111-g008.jpg" position="float" orientation="portrait" xlink:type="simple" id="oo_509449.jpg"><uri content-type="original_file" xlink:type="simple">https://binary.pensoft.net/fig/509449</uri></graphic></fig></tp:treatment-sec><tp:treatment-sec><!--Section generated to contain objects referenced in tp:taxon-treatment.--><fig id="F1" position="float" orientation="portrait"><object-id xmlns:xlink="http://www.w3.org/1999/xlink" content-type="doi" xlink:type="simple">10.3897/zookeys.1017.60990.figure1</object-id><object-id xmlns:xlink="http://www.w3.org/1999/xlink" content-type="arpha" xlink:type="simple">156C9036-879A-5ABF-85B9-6374B50E7C5D</object-id><label>Figure 1.</label><caption><p>Species of <italic><tp:taxon-name><tp:taxon-name-part taxon-name-part-type="genus" reg="Potamonemus">Potamonemus</tp:taxon-name-part></tp:taxon-name></italic> from southwestern Cameroon, whole animal, dorsal view <bold>a</bold> largest adult male (<abbrev xmlns:xlink="http://www.w3.org/1999/xlink" xlink:title="carapace width measured at widest point" id="ABBRID0EMYAG" xlink:type="simple">CW</abbrev> 29 mm) of <italic><tp:taxon-name><tp:taxon-name-part taxon-name-part-type="genus" reg="Potamonemus">P.</tp:taxon-name-part> <tp:taxon-name-part taxon-name-part-type="species" reg="mambilorum">mambilorum</tp:taxon-name-part></tp:taxon-name></italic> from Mount Nlonako (<named-content xmlns:xlink="http://www.w3.org/1999/xlink" content-type="dwc:institutional_code" xlink:type="simple">ZMB</named-content> Crust. 32428) <bold>b</bold> adult male (<abbrev xmlns:xlink="http://www.w3.org/1999/xlink" xlink:title="carapace width measured at widest point" id="ABBRID0ECZAG" xlink:type="simple">CW</abbrev> 28 mm) of <italic><tp:taxon-name><tp:taxon-name-part taxon-name-part-type="genus" reg="Potamonemus">P.</tp:taxon-name-part> <tp:taxon-name-part taxon-name-part-type="species" reg="mambilorum">mambilorum</tp:taxon-name-part></tp:taxon-name></italic> from small stream on Mount Manengouba (<named-content xmlns:xlink="http://www.w3.org/1999/xlink" content-type="dwc:institutional_code" xlink:type="simple">ZMB</named-content> Crust. 30326) <bold>c</bold> adult male (<abbrev xmlns:xlink="http://www.w3.org/1999/xlink" xlink:title="carapace width measured at widest point" id="ABBRID0EYZAG" xlink:type="simple">CW</abbrev> 31 mm) of <italic><tp:taxon-name><tp:taxon-name-part taxon-name-part-type="genus" reg="Potamonemus">P.</tp:taxon-name-part> <tp:taxon-name-part taxon-name-part-type="species" reg="man">man</tp:taxon-name-part></tp:taxon-name></italic> sp. nov. from Bakossi National Park (<named-content xmlns:xlink="http://www.w3.org/1999/xlink" content-type="dwc:institutional_code" xlink:type="simple">ZMB</named-content> Crust. 30328) <bold>d</bold> adult male, holotype (<abbrev xmlns:xlink="http://www.w3.org/1999/xlink" xlink:title="carapace width measured at widest point" id="ABBRID0EO1AG" xlink:type="simple">CW</abbrev> 25 mm) of <italic><tp:taxon-name><tp:taxon-name-part taxon-name-part-type="genus" reg="Potamonemus">P.</tp:taxon-name-part> <tp:taxon-name-part taxon-name-part-type="species" reg="man">man</tp:taxon-name-part></tp:taxon-name></italic> sp. nov. from Man Lake, Mount Manengouba (<named-content xmlns:xlink="http://www.w3.org/1999/xlink" content-type="dwc:institutional_code" xlink:type="simple">ZMB</named-content> Crust. 30320). Scale bars: 15 mm (<bold>a</bold>), 16 mm (<bold>b</bold>), 17 mm (<bold>c</bold>), 16 mm (<bold>d</bold>).</p></caption><graphic xmlns:xlink="http://www.w3.org/1999/xlink" xlink:href="zookeys-1017-111-g001.jpg" position="float" orientation="portrait" xlink:type="simple" id="oo_509442.jpg"><uri content-type="original_file" xlink:type="simple">https://binary.pensoft.net/fig/509442</uri></graphic></fig><fig id="F2" position="float" orientation="portrait"><object-id xmlns:xlink="http://www.w3.org/1999/xlink" content-type="doi" xlink:type="simple">10.3897/zookeys.1017.60990.figure2</object-id><object-id xmlns:xlink="http://www.w3.org/1999/xlink" content-type="arpha" xlink:type="simple">38C90696-8C51-5159-8B6D-CABEAAD5BFAC</object-id><label>Figure 2.</label><caption><p>Species of <italic><tp:taxon-name><tp:taxon-name-part taxon-name-part-type="genus" reg="Potamonemus">Potamonemus</tp:taxon-name-part></tp:taxon-name></italic> from southwestern Cameroon, dorsal view <bold>a</bold> largest adult male (<abbrev xmlns:xlink="http://www.w3.org/1999/xlink" xlink:title="carapace width measured at widest point" id="ABBRID0EW6AG" xlink:type="simple">CW</abbrev> 29 mm) of <italic><tp:taxon-name><tp:taxon-name-part taxon-name-part-type="genus" reg="Potamonemus">P.</tp:taxon-name-part> <tp:taxon-name-part taxon-name-part-type="species" reg="mambilorum">mambilorum</tp:taxon-name-part></tp:taxon-name></italic> from Mount Nlonako (<named-content xmlns:xlink="http://www.w3.org/1999/xlink" content-type="dwc:institutional_code" xlink:type="simple">ZMB</named-content> Crust. 32428) <bold>b</bold> adult male (<abbrev xmlns:xlink="http://www.w3.org/1999/xlink" xlink:title="carapace width measured at widest point" id="ABBRID0EMABG" xlink:type="simple">CW</abbrev> 28 mm) of <italic><tp:taxon-name><tp:taxon-name-part taxon-name-part-type="genus" reg="Potamonemus">P.</tp:taxon-name-part> <tp:taxon-name-part taxon-name-part-type="species" reg="mambilorum">mambilorum</tp:taxon-name-part></tp:taxon-name></italic> from small stream on Mount Manengouba (<named-content xmlns:xlink="http://www.w3.org/1999/xlink" content-type="dwc:institutional_code" xlink:type="simple">ZMB</named-content> Crust. 30326) <bold>c</bold> adult male (<abbrev xmlns:xlink="http://www.w3.org/1999/xlink" xlink:title="carapace width measured at widest point" id="ABBRID0ECBBG" xlink:type="simple">CW</abbrev> 31 mm) of <italic><tp:taxon-name><tp:taxon-name-part taxon-name-part-type="genus" reg="Potamonemus">P.</tp:taxon-name-part> <tp:taxon-name-part taxon-name-part-type="species" reg="man">man</tp:taxon-name-part></tp:taxon-name></italic> sp. nov. from Bakossi National Park (<named-content xmlns:xlink="http://www.w3.org/1999/xlink" content-type="dwc:institutional_code" xlink:type="simple">ZMB</named-content> Crust. 30328) <bold>d</bold> adult male, holotype (<abbrev xmlns:xlink="http://www.w3.org/1999/xlink" xlink:title="carapace width measured at widest point" id="ABBRID0EYBBG" xlink:type="simple">CW</abbrev> 25 mm) of <italic><tp:taxon-name><tp:taxon-name-part taxon-name-part-type="genus" reg="Potamonemus">P.</tp:taxon-name-part> <tp:taxon-name-part taxon-name-part-type="species" reg="man">man</tp:taxon-name-part></tp:taxon-name></italic> sp. nov. from Man Lake, Mount Manengouba (<named-content xmlns:xlink="http://www.w3.org/1999/xlink" content-type="dwc:institutional_code" xlink:type="simple">ZMB</named-content> Crust. 30320). Scale bars: 13 mm (<bold>a</bold>), 13 mm (<bold>b</bold>), 14 mm (<bold>c</bold>), 11 mm (<bold>d</bold>).</p></caption><graphic xmlns:xlink="http://www.w3.org/1999/xlink" xlink:href="zookeys-1017-111-g002.jpg" position="float" orientation="portrait" xlink:type="simple" id="oo_509443.jpg"><uri content-type="original_file" xlink:type="simple">https://binary.pensoft.net/fig/509443</uri></graphic></fig><fig id="F3" position="float" orientation="portrait"><object-id xmlns:xlink="http://www.w3.org/1999/xlink" content-type="doi" xlink:type="simple">10.3897/zookeys.1017.60990.figure3</object-id><object-id xmlns:xlink="http://www.w3.org/1999/xlink" content-type="arpha" xlink:type="simple">32586FB2-3D4A-5F56-ADF1-6247A71D4A5A</object-id><label>Figure 3.</label><caption><p>Species of <italic><tp:taxon-name><tp:taxon-name-part taxon-name-part-type="genus" reg="Potamonemus">Potamonemus</tp:taxon-name-part></tp:taxon-name></italic> from southwestern Cameroon, ventral view <bold>a</bold> largest adult male (<abbrev xmlns:xlink="http://www.w3.org/1999/xlink" xlink:title="carapace width measured at widest point" id="ABBRID0ERHBG" xlink:type="simple">CW</abbrev> 29 mm) of <italic><tp:taxon-name><tp:taxon-name-part taxon-name-part-type="genus" reg="Potamonemus">P.</tp:taxon-name-part> <tp:taxon-name-part taxon-name-part-type="species" reg="mambilorum">mambilorum</tp:taxon-name-part></tp:taxon-name></italic> from Mount Nlonako (<named-content xmlns:xlink="http://www.w3.org/1999/xlink" content-type="dwc:institutional_code" xlink:type="simple">ZMB</named-content> Crust. 32428) <bold>b</bold> adult male, holotype (<abbrev xmlns:xlink="http://www.w3.org/1999/xlink" xlink:title="carapace width measured at widest point" id="ABBRID0EHIBG" xlink:type="simple">CW</abbrev> 28 mm) of <italic><tp:taxon-name><tp:taxon-name-part taxon-name-part-type="genus" reg="Potamonemus">P.</tp:taxon-name-part> <tp:taxon-name-part taxon-name-part-type="species" reg="mambilorum">mambilorum</tp:taxon-name-part></tp:taxon-name></italic> from small stream on Mount Manengouba (<named-content xmlns:xlink="http://www.w3.org/1999/xlink" content-type="dwc:institutional_code" xlink:type="simple">ZMB</named-content> Crust. 30326) <bold>c</bold> adult male (<abbrev xmlns:xlink="http://www.w3.org/1999/xlink" xlink:title="carapace width measured at widest point" id="ABBRID0E4IBG" xlink:type="simple">CW</abbrev> 31 mm) of <italic><tp:taxon-name><tp:taxon-name-part taxon-name-part-type="genus" reg="Potamonemus">P.</tp:taxon-name-part> <tp:taxon-name-part taxon-name-part-type="species" reg="man">man</tp:taxon-name-part></tp:taxon-name></italic> sp. nov. from Bakossi National Park (<named-content xmlns:xlink="http://www.w3.org/1999/xlink" content-type="dwc:institutional_code" xlink:type="simple">ZMB</named-content> Crust. 30328) <bold>d</bold> adult male, holotype (<abbrev xmlns:xlink="http://www.w3.org/1999/xlink" xlink:title="carapace width measured at widest point" id="ABBRID0ETJBG" xlink:type="simple">CW</abbrev> 25 mm) of <italic><tp:taxon-name><tp:taxon-name-part taxon-name-part-type="genus" reg="Potamonemus">P.</tp:taxon-name-part> <tp:taxon-name-part taxon-name-part-type="species" reg="man">man</tp:taxon-name-part></tp:taxon-name></italic> sp. nov. from Man Lake, Mount Manengouba (<named-content xmlns:xlink="http://www.w3.org/1999/xlink" content-type="dwc:institutional_code" xlink:type="simple">ZMB</named-content> Crust. 30320). Scale bars: 16 mm (<bold>a</bold>), 17 mm (<bold>b</bold>), 16 mm (<bold>c</bold>), 17 mm (<bold>d</bold>).</p></caption><graphic xmlns:xlink="http://www.w3.org/1999/xlink" xlink:href="zookeys-1017-111-g003.jpg" position="float" orientation="portrait" xlink:type="simple" id="oo_509444.jpg"><uri content-type="original_file" xlink:type="simple">https://binary.pensoft.net/fig/509444</uri></graphic></fig><fig id="F4" position="float" orientation="portrait"><object-id xmlns:xlink="http://www.w3.org/1999/xlink" content-type="doi" xlink:type="simple">10.3897/zookeys.1017.60990.figure4</object-id><object-id xmlns:xlink="http://www.w3.org/1999/xlink" content-type="arpha" xlink:type="simple">B6D8F11E-35C3-56C4-94EA-CDA50289EBCB</object-id><label>Figure 4.</label><caption><p>Species of <italic><tp:taxon-name><tp:taxon-name-part taxon-name-part-type="genus" reg="Potamonemus">Potamonemus</tp:taxon-name-part></tp:taxon-name></italic> from southwestern Cameroon, frontal view <bold>a</bold> largest adult male (<abbrev xmlns:xlink="http://www.w3.org/1999/xlink" xlink:title="carapace width measured at widest point" id="ABBRID0E2RBG" xlink:type="simple">CW</abbrev> 29 mm) of <italic><tp:taxon-name><tp:taxon-name-part taxon-name-part-type="genus" reg="Potamonemus">P.</tp:taxon-name-part> <tp:taxon-name-part taxon-name-part-type="species" reg="mambilorum">mambilorum</tp:taxon-name-part></tp:taxon-name></italic> from Mount Nlonako (<named-content xmlns:xlink="http://www.w3.org/1999/xlink" content-type="dwc:institutional_code" xlink:type="simple">ZMB</named-content> Crust. 32428) <bold>b</bold> adult male, holotype (<abbrev xmlns:xlink="http://www.w3.org/1999/xlink" xlink:title="carapace width measured at widest point" id="ABBRID0ERSBG" xlink:type="simple">CW</abbrev> 28 mm) of <italic><tp:taxon-name><tp:taxon-name-part taxon-name-part-type="genus" reg="Potamonemus">P.</tp:taxon-name-part> <tp:taxon-name-part taxon-name-part-type="species" reg="mambilorum">mambilorum</tp:taxon-name-part></tp:taxon-name></italic> from small stream on Mount Manengouba (<named-content xmlns:xlink="http://www.w3.org/1999/xlink" content-type="dwc:institutional_code" xlink:type="simple">ZMB</named-content> Crust. 30326) <bold>c</bold> adult male (<abbrev xmlns:xlink="http://www.w3.org/1999/xlink" xlink:title="carapace width measured at widest point" id="ABBRID0EHTBG" xlink:type="simple">CW</abbrev> 31 mm) of <italic><tp:taxon-name><tp:taxon-name-part taxon-name-part-type="genus" reg="Potamonemus">P.</tp:taxon-name-part> <tp:taxon-name-part taxon-name-part-type="species" reg="man">man</tp:taxon-name-part></tp:taxon-name></italic> sp. nov. from Bakossi National Park (<named-content xmlns:xlink="http://www.w3.org/1999/xlink" content-type="dwc:institutional_code" xlink:type="simple">ZMB</named-content> Crust. 30328) <bold>d</bold> adult male, holotype (<abbrev xmlns:xlink="http://www.w3.org/1999/xlink" xlink:title="carapace width measured at widest point" id="ABBRID0E4TBG" xlink:type="simple">CW</abbrev> 25 mm) of <italic><tp:taxon-name><tp:taxon-name-part taxon-name-part-type="genus" reg="Potamonemus">P.</tp:taxon-name-part> <tp:taxon-name-part taxon-name-part-type="species" reg="man">man</tp:taxon-name-part></tp:taxon-name></italic> sp. nov. from Man Lake, Mount Manengouba (<named-content xmlns:xlink="http://www.w3.org/1999/xlink" content-type="dwc:institutional_code" xlink:type="simple">ZMB</named-content> Crust. 30320). Scale bars: 13 mm (<bold>a</bold>), 12 mm (<bold>b</bold>), 14 mm (<bold>c</bold>), 11 mm (<bold>d</bold>).</p></caption><graphic xmlns:xlink="http://www.w3.org/1999/xlink" xlink:href="zookeys-1017-111-g004.jpg" position="float" orientation="portrait" xlink:type="simple" id="oo_509445.jpg"><uri content-type="original_file" xlink:type="simple">https://binary.pensoft.net/fig/509445</uri></graphic></fig><fig id="F5" position="float" orientation="portrait"><object-id xmlns:xlink="http://www.w3.org/1999/xlink" content-type="doi" xlink:type="simple">10.3897/zookeys.1017.60990.figure5</object-id><object-id xmlns:xlink="http://www.w3.org/1999/xlink" content-type="arpha" xlink:type="simple">C34384BE-9A41-5818-9016-1BDC8A04E38C</object-id><label>Figure 5.</label><caption><p>Frontal view of the right and left chelae of adult males of species of <italic><tp:taxon-name><tp:taxon-name-part taxon-name-part-type="genus" reg="Potamonemus">Potamonemus</tp:taxon-name-part></tp:taxon-name></italic> from southwestern Cameroon <bold>a, b</bold> largest adult male (<abbrev xmlns:xlink="http://www.w3.org/1999/xlink" xlink:title="carapace width measured at widest point" id="ABBRID0E2YBG" xlink:type="simple">CW</abbrev> 29 mm) of <italic><tp:taxon-name><tp:taxon-name-part taxon-name-part-type="genus" reg="Potamonemus">P.</tp:taxon-name-part> <tp:taxon-name-part taxon-name-part-type="species" reg="mambilorum">mambilorum</tp:taxon-name-part></tp:taxon-name></italic> from Mount Nlonako (<named-content xmlns:xlink="http://www.w3.org/1999/xlink" content-type="dwc:institutional_code" xlink:type="simple">ZMB</named-content> Crust. 32428) <bold>c, d</bold> adult male (<abbrev xmlns:xlink="http://www.w3.org/1999/xlink" xlink:title="carapace width measured at widest point" id="ABBRID0ERZBG" xlink:type="simple">CW</abbrev> 28 mm) of <italic><tp:taxon-name><tp:taxon-name-part taxon-name-part-type="genus" reg="Potamonemus">P.</tp:taxon-name-part> <tp:taxon-name-part taxon-name-part-type="species" reg="mambilorum">mambilorum</tp:taxon-name-part></tp:taxon-name></italic> from small stream on Mount Manengouba (<named-content xmlns:xlink="http://www.w3.org/1999/xlink" content-type="dwc:institutional_code" xlink:type="simple">ZMB</named-content> Crust. 30326) <bold>e, f</bold> largest adult male, holotype (<abbrev xmlns:xlink="http://www.w3.org/1999/xlink" xlink:title="carapace width measured at widest point" id="ABBRID0EH1BG" xlink:type="simple">CW</abbrev> 31 mm) of <italic><tp:taxon-name><tp:taxon-name-part taxon-name-part-type="genus" reg="Potamonemus">P.</tp:taxon-name-part> <tp:taxon-name-part taxon-name-part-type="species" reg="man">man</tp:taxon-name-part></tp:taxon-name></italic> sp. nov. from Bakossi National Park (<named-content xmlns:xlink="http://www.w3.org/1999/xlink" content-type="dwc:institutional_code" xlink:type="simple">ZMB</named-content> Crust. 30328) <bold>g, h</bold> adult male, holotype (<abbrev xmlns:xlink="http://www.w3.org/1999/xlink" xlink:title="carapace width measured at widest point" id="ABBRID0E41BG" xlink:type="simple">CW</abbrev> 25 mm) of <italic><tp:taxon-name><tp:taxon-name-part taxon-name-part-type="genus" reg="Potamonemus">P.</tp:taxon-name-part> <tp:taxon-name-part taxon-name-part-type="species" reg="man">man</tp:taxon-name-part></tp:taxon-name></italic> sp. nov. from Man Lake, Mount Manengouba (<named-content xmlns:xlink="http://www.w3.org/1999/xlink" content-type="dwc:institutional_code" xlink:type="simple">ZMB</named-content> Crust. 30320). Dorsal view of the right cheliped carpus of adult males of species of <italic><tp:taxon-name><tp:taxon-name-part taxon-name-part-type="genus" reg="Potamonemus">Potamonemus</tp:taxon-name-part></tp:taxon-name></italic><bold>i</bold>, largest adult male (<abbrev xmlns:xlink="http://www.w3.org/1999/xlink" xlink:title="carapace width measured at widest point" id="ABBRID0E12BG" xlink:type="simple">CW</abbrev> 29 mm) of <italic><tp:taxon-name><tp:taxon-name-part taxon-name-part-type="genus" reg="Potamonemus">P.</tp:taxon-name-part> <tp:taxon-name-part taxon-name-part-type="species" reg="mambilorum">mambilorum</tp:taxon-name-part></tp:taxon-name></italic> from Mount Nlonako (<named-content xmlns:xlink="http://www.w3.org/1999/xlink" content-type="dwc:institutional_code" xlink:type="simple">ZMB</named-content> Crust. 32428) <bold>j</bold> adult male (<abbrev xmlns:xlink="http://www.w3.org/1999/xlink" xlink:title="carapace width measured at widest point" id="ABBRID0EQ3BG" xlink:type="simple">CW</abbrev> 28 mm) of <italic><tp:taxon-name><tp:taxon-name-part taxon-name-part-type="genus" reg="Potamonemus">P.</tp:taxon-name-part> <tp:taxon-name-part taxon-name-part-type="species" reg="mambilorum">mambilorum</tp:taxon-name-part></tp:taxon-name></italic> from small stream on Mount Manengouba (<named-content xmlns:xlink="http://www.w3.org/1999/xlink" content-type="dwc:institutional_code" xlink:type="simple">ZMB</named-content> Crust. 30326) <bold>k</bold> adult male (<abbrev xmlns:xlink="http://www.w3.org/1999/xlink" xlink:title="carapace width measured at widest point" id="ABBRID0EG4BG" xlink:type="simple">CW</abbrev> 31 mm) of <italic><tp:taxon-name><tp:taxon-name-part taxon-name-part-type="genus" reg="Potamonemus">P.</tp:taxon-name-part> <tp:taxon-name-part taxon-name-part-type="species" reg="man">man</tp:taxon-name-part></tp:taxon-name></italic> sp. nov. from Bakossi National Park (<named-content xmlns:xlink="http://www.w3.org/1999/xlink" content-type="dwc:institutional_code" xlink:type="simple">ZMB</named-content> Crust. 30328) <bold>l</bold> adult male, holotype (<abbrev xmlns:xlink="http://www.w3.org/1999/xlink" xlink:title="carapace width measured at widest point" id="ABBRID0E34BG" xlink:type="simple">CW</abbrev> 25 mm) of <italic><tp:taxon-name><tp:taxon-name-part taxon-name-part-type="genus" reg="Potamonemus">P.</tp:taxon-name-part> <tp:taxon-name-part taxon-name-part-type="species" reg="man">man</tp:taxon-name-part></tp:taxon-name></italic> sp. nov. from Man Lake, Mount Manengouba (<named-content xmlns:xlink="http://www.w3.org/1999/xlink" content-type="dwc:institutional_code" xlink:type="simple">ZMB</named-content> Crust. 30320). Scale bars: 5 mm (<bold>a, c, g</bold>), 2.5 mm (<bold>b, d, f, h</bold>), 5 mm (<bold>i, j, k, l</bold>).</p></caption><graphic xmlns:xlink="http://www.w3.org/1999/xlink" xlink:href="zookeys-1017-111-g005.jpg" position="float" orientation="portrait" xlink:type="simple" id="oo_509446.jpg"><uri content-type="original_file" xlink:type="simple">https://binary.pensoft.net/fig/509446</uri></graphic></fig><fig id="F6" position="float" orientation="portrait"><object-id xmlns:xlink="http://www.w3.org/1999/xlink" content-type="doi" xlink:type="simple">10.3897/zookeys.1017.60990.figure6</object-id><object-id xmlns:xlink="http://www.w3.org/1999/xlink" content-type="arpha" xlink:type="simple">075AA409-F9E0-5A59-B37F-5309A4EFC59D</object-id><label>Figure 6.</label><caption><p>Dorsal view of left <abbrev xmlns:xlink="http://www.w3.org/1999/xlink" xlink:title="male first gonopod" id="ABBRID0EWBAI" xlink:type="simple">G1</abbrev> (<bold>a, d, g, j</bold>) and ventral view of left <abbrev xmlns:xlink="http://www.w3.org/1999/xlink" xlink:title="male first gonopod" id="ABBRID0E3BAI" xlink:type="simple">G1</abbrev> (<bold>c, f, i, l</bold>) of adult males of species of <italic><tp:taxon-name><tp:taxon-name-part taxon-name-part-type="genus" reg="Potamonemus">Potamonemus</tp:taxon-name-part></tp:taxon-name></italic> from southwestern Cameroon. <bold>a, c</bold> largest adult male (<abbrev xmlns:xlink="http://www.w3.org/1999/xlink" xlink:title="carapace width measured at widest point" id="ABBRID0ELCAI" xlink:type="simple">CW</abbrev> 29 mm) of <italic><tp:taxon-name><tp:taxon-name-part taxon-name-part-type="genus" reg="Potamonemus">P.</tp:taxon-name-part> <tp:taxon-name-part taxon-name-part-type="species" reg="mambilorum">mambilorum</tp:taxon-name-part></tp:taxon-name></italic> from Mount Nlonako (<named-content xmlns:xlink="http://www.w3.org/1999/xlink" content-type="dwc:institutional_code" xlink:type="simple">ZMB</named-content> Crust. 32428) <bold>d, f</bold> adult male (<abbrev xmlns:xlink="http://www.w3.org/1999/xlink" xlink:title="carapace width measured at widest point" id="ABBRID0EBDAI" xlink:type="simple">CW</abbrev> 28 mm) of <italic><tp:taxon-name><tp:taxon-name-part taxon-name-part-type="genus" reg="Potamonemus">P.</tp:taxon-name-part> <tp:taxon-name-part taxon-name-part-type="species" reg="mambilorum">mambilorum</tp:taxon-name-part></tp:taxon-name></italic> from small stream on Mount Manengouba (<named-content xmlns:xlink="http://www.w3.org/1999/xlink" content-type="dwc:institutional_code" xlink:type="simple">ZMB</named-content> Crust. 30326) <bold>g, i</bold> adult male (<abbrev xmlns:xlink="http://www.w3.org/1999/xlink" xlink:title="carapace width measured at widest point" id="ABBRID0EXDAI" xlink:type="simple">CW</abbrev> 31 mm) of <italic><tp:taxon-name><tp:taxon-name-part taxon-name-part-type="genus" reg="Potamonemus">P.</tp:taxon-name-part> <tp:taxon-name-part taxon-name-part-type="species" reg="man">man</tp:taxon-name-part></tp:taxon-name></italic> sp. nov. from Bakossi National Park (<named-content xmlns:xlink="http://www.w3.org/1999/xlink" content-type="dwc:institutional_code" xlink:type="simple">ZMB</named-content> Crust. 30328) <bold>j, l</bold> adult male, holotype (<abbrev xmlns:xlink="http://www.w3.org/1999/xlink" xlink:title="carapace width measured at widest point" id="ABBRID0ENEAI" xlink:type="simple">CW</abbrev> 25 mm) of <italic><tp:taxon-name><tp:taxon-name-part taxon-name-part-type="genus" reg="Potamonemus">P.</tp:taxon-name-part> <tp:taxon-name-part taxon-name-part-type="species" reg="man">man</tp:taxon-name-part></tp:taxon-name></italic> sp. nov. from Man Lake, Mount Manengouba (<named-content xmlns:xlink="http://www.w3.org/1999/xlink" content-type="dwc:institutional_code" xlink:type="simple">ZMB</named-content> Crust. 30320). Ventral view of <abbrev xmlns:xlink="http://www.w3.org/1999/xlink" xlink:title="male second gonopod" id="ABBRID0EBFAI" xlink:type="simple">G2</abbrev> of adult males of species of <italic><tp:taxon-name><tp:taxon-name-part taxon-name-part-type="genus" reg="Potamonemus">Potamonemus</tp:taxon-name-part></tp:taxon-name></italic> from southwestern Cameroon <bold>b</bold> largest adult male (<abbrev xmlns:xlink="http://www.w3.org/1999/xlink" xlink:title="carapace width measured at widest point" id="ABBRID0EOFAI" xlink:type="simple">CW</abbrev> 29 mm) of <italic><tp:taxon-name><tp:taxon-name-part taxon-name-part-type="genus" reg="Potamonemus">P.</tp:taxon-name-part> <tp:taxon-name-part taxon-name-part-type="species" reg="mambilorum">mambilorum</tp:taxon-name-part></tp:taxon-name></italic> from Mount Nlonako (<named-content xmlns:xlink="http://www.w3.org/1999/xlink" content-type="dwc:institutional_code" xlink:type="simple">ZMB</named-content> Crust. 32428) <bold>e</bold> adult male (<abbrev xmlns:xlink="http://www.w3.org/1999/xlink" xlink:title="carapace width measured at widest point" id="ABBRID0EEGAI" xlink:type="simple">CW</abbrev> 28 mm) of <italic><tp:taxon-name><tp:taxon-name-part taxon-name-part-type="genus" reg="Potamonemus">P.</tp:taxon-name-part> <tp:taxon-name-part taxon-name-part-type="species" reg="mambilorum">mambilorum</tp:taxon-name-part></tp:taxon-name></italic> from small stream on Mount Manengouba (<named-content xmlns:xlink="http://www.w3.org/1999/xlink" content-type="dwc:institutional_code" xlink:type="simple">ZMB</named-content> Crust. 30326) <bold>h</bold> adult male (<abbrev xmlns:xlink="http://www.w3.org/1999/xlink" xlink:title="carapace width measured at widest point" id="ABBRID0E1GAI" xlink:type="simple">CW</abbrev> 31 mm) of <italic><tp:taxon-name><tp:taxon-name-part taxon-name-part-type="genus" reg="Potamonemus">P.</tp:taxon-name-part> <tp:taxon-name-part taxon-name-part-type="species" reg="man">man</tp:taxon-name-part></tp:taxon-name></italic> sp. nov. from Bakossi National Park (<named-content xmlns:xlink="http://www.w3.org/1999/xlink" content-type="dwc:institutional_code" xlink:type="simple">ZMB</named-content> Crust. 30328) <bold>k</bold> adult male, holotype (<abbrev xmlns:xlink="http://www.w3.org/1999/xlink" xlink:title="carapace width measured at widest point" id="ABBRID0EQHAI" xlink:type="simple">CW</abbrev> 25 mm) of <italic><tp:taxon-name><tp:taxon-name-part taxon-name-part-type="genus" reg="Potamonemus">P.</tp:taxon-name-part> <tp:taxon-name-part taxon-name-part-type="species" reg="man">man</tp:taxon-name-part></tp:taxon-name></italic> sp. nov. from Man Lake, Mount Manengouba (<named-content xmlns:xlink="http://www.w3.org/1999/xlink" content-type="dwc:institutional_code" xlink:type="simple">ZMB</named-content> Crust. 30320). Scale bars: 2 mm (<bold>a–k</bold>).</p></caption><graphic xmlns:xlink="http://www.w3.org/1999/xlink" xlink:href="zookeys-1017-111-g006.jpg" position="float" orientation="portrait" xlink:type="simple" id="oo_509447.jpg"><uri content-type="original_file" xlink:type="simple">https://binary.pensoft.net/fig/509447</uri></graphic></fig></tp:treatment-sec><ref-list><ref id="B9"><mixed-citation xmlns:xlink="http://www.w3.org/1999/xlink" xlink:type="simple"><person-group><name name-style="western"><surname>Cumberlidge</surname><given-names>N</given-names></name></person-group> (<year>2008a</year>) <italic><tp:taxon-name><tp:taxon-name-part taxon-name-part-type="genus">Louisea</tp:taxon-name-part> <tp:taxon-name-part taxon-name-part-type="species">edeaensis</tp:taxon-name-part></tp:taxon-name></italic>. The IUCN Red List of Threatened Species 2008: e.T12383A3339062. <ext-link xlink:type="simple" ext-link-type="doi" xlink:href="10.2305/IUCN.UK.2008.RLTS.T12383A3339062.en">https://doi.org/10.2305/IUCN.UK.2008.RLTS.T12383A3339062.en</ext-link></mixed-citation></ref><ref id="B10"><mixed-citation xmlns:xlink="http://www.w3.org/1999/xlink" xlink:type="simple"><person-group><name name-style="western"><surname>Cumberlidge</surname><given-names>N</given-names></name></person-group> (<year>2008b</year>) <italic><tp:taxon-name><tp:taxon-name-part taxon-name-part-type="genus">Louisea</tp:taxon-name-part> <tp:taxon-name-part taxon-name-part-type="species">balssi</tp:taxon-name-part></tp:taxon-name></italic>. The IUCN Red List of Threatened Species 2008: e.T134759A4009175. <ext-link xlink:type="simple" ext-link-type="doi" xlink:href="10.2305/IUCN.UK.2008.RLTS.T134759A4009175.en">https://doi.org/10.2305/IUCN.UK.2008.RLTS.T134759A4009175.en</ext-link></mixed-citation></ref></ref-list></tp:taxon-treatment>
